# Supplementary material for: First insights into coral recruit and juvenile abundances at remote Aldabra Atoll, Seychelles
Source: PLoS One. 2021 Dec 7;16(12):e0260516. doi: 10.1371/journal.pone.0260516 (PMC8651144; doi:10.1371/journal.pone.0260516)
Supplement: S1 Data — (XLSX) [file pone.0260516.s008.xlsx]

## Sheet: Coral juvenile data
Year	Site	Location	Depth_meters	Transect	TransectNr	Quadrat	Acroporidae	Pocilloporidae	Poritidae	Merulinidae	Agariciidae	Leptastrea	Other	Total
2015	ARM03	East	5	ARM03_1_5	1	1	0	0	0	1	0	0	0	1
2015	ARM03	East	5	ARM03_1_5	1	2	0	0	0	0	0	0	1	1
2015	ARM03	East	5	ARM03_1_5	1	3	0	0	0	1	0	0	0	1
2015	ARM03	East	5	ARM03_1_5	1	4	0	0	0	0	0	0	1	1
2015	ARM03	East	5	ARM03_1_5	1	5	1	0	0	2	2	0	0	5
2015	ARM03	East	5	ARM03_2_5	2	1	0	0	0	0	0	0	1	1
2015	ARM03	East	5	ARM03_2_5	2	2	0	0	0	0	0	0	1	1
2015	ARM03	East	5	ARM03_2_5	2	3	0	1	0	0	0	0	1	2
2015	ARM03	East	5	ARM03_2_5	2	4	0	0	0	3	0	0	0	3
2015	ARM03	East	5	ARM03_2_5	2	5	0	1	0	2	0	0	0	3
2015	ARM03	East	5	ARM03_3_5	3	1	0	0	0	0	0	0	1	1
2015	ARM03	East	5	ARM03_3_5	3	2	0	0	0	1	0	0	0	1
2015	ARM03	East	5	ARM03_3_5	3	3	2	0	0	0	1	0	0	3
2015	ARM03	East	5	ARM03_3_5	3	4	1	0	0	0	1	0	1	3
2015	ARM03	East	5	ARM03_3_5	3	5	0	0	0	1	0	0	1	2
2015	ARM04	East	5	ARM04_1_5	1	1	0	0	0	1	0	0	0	1
2015	ARM04	East	5	ARM04_1_5	1	2	0	0	0	1	1	1	3	6
2015	ARM04	East	5	ARM04_1_5	1	3	0	0	0	1	0	0	0	1
2015	ARM04	East	5	ARM04_1_5	1	4	0	0	0	2	0	0	0	2
2015	ARM04	East	5	ARM04_1_5	1	5	0	0	0	0	0	0	0	0
2015	ARM04	East	5	ARM04_2_5	2	1	0	0	0	2	1	0	0	3
2015	ARM04	East	5	ARM04_2_5	2	2	0	0	0	1	1	0	1	3
2015	ARM04	East	5	ARM04_2_5	2	3	1	0	0	0	1	0	0	2
2015	ARM04	East	5	ARM04_2_5	2	4	0	0	0	1	0	0	0	1
2015	ARM04	East	5	ARM04_2_5	2	5	1	0	0	2	0	0	3	6
2015	ARM04	East	5	ARM04_3_5	3	1	0	0	0	0	0	0	0	0
2015	ARM04	East	5	ARM04_3_5	3	2	0	0	0	1	0	0	0	1
2015	ARM04	East	5	ARM04_3_5	3	3	2	0	0	0	1	1	0	4
2015	ARM04	East	5	ARM04_3_5	3	4	0	0	0	1	0	0	0	1
2015	ARM04	East	5	ARM04_3_5	3	5	0	0	0	0	2	0	1	3
2015	ARM05	East	5	ARM05_1_5	1	1	1	0	0	1	0	1	0	3
2015	ARM05	East	5	ARM05_1_5	1	2	0	0	0	0	1	0	0	1
2015	ARM05	East	5	ARM05_1_5	1	3	0	0	0	1	0	0	1	2
2015	ARM05	East	5	ARM05_1_5	1	4	0	0	0	1	0	0	0	1
2015	ARM05	East	5	ARM05_1_5	1	5	0	0	0	1	0	0	0	1
2015	ARM05	East	5	ARM05_2_5	2	1	1	0	0	0	0	0	0	1
2015	ARM05	East	5	ARM05_2_5	2	2	0	0	0	0	0	0	1	1
2015	ARM05	East	5	ARM05_2_5	2	3	0	0	0	1	1	0	0	2
2015	ARM05	East	5	ARM05_2_5	2	4	0	0	0	0	1	0	0	1
2015	ARM05	East	5	ARM05_2_5	2	5	0	0	0	4	1	0	0	5
2015	ARM05	East	5	ARM05_3_5	3	1	0	0	0	1	0	0	0	1
2015	ARM05	East	5	ARM05_3_5	3	2	0	0	0	2	0	0	2	4
2015	ARM05	East	5	ARM05_3_5	3	3	0	0	0	1	0	0	0	1
2015	ARM05	East	5	ARM05_3_5	3	4	2	0	0	2	0	0	0	4
2015	ARM05	East	5	ARM05_3_5	3	5	0	0	0	1	0	0	0	1
2015	ARM12	East	5	ARM12_1_5	1	1	0	0	0	1	0	0	0	1
2015	ARM12	East	5	ARM12_1_5	1	2	0	0	0	0	0	0	2	2
2015	ARM12	East	5	ARM12_1_5	1	3	2	0	0	0	0	0	3	5
2015	ARM12	East	5	ARM12_1_5	1	4	0	0	0	1	0	0	3	4
2015	ARM12	East	5	ARM12_1_5	1	5	0	0	0	0	0	0	3	3
2015	ARM12	East	5	ARM12_2_5	2	1	0	0	0	1	0	0	1	2
2015	ARM12	East	5	ARM12_2_5	2	2	0	0	0	0	1	0	1	2
2015	ARM12	East	5	ARM12_2_5	2	3	0	0	0	0	0	0	1	1
2015	ARM12	East	5	ARM12_2_5	2	4	0	0	0	1	0	0	0	1
2015	ARM12	East	5	ARM12_2_5	2	5	1	0	0	2	0	0	0	3
2015	ARM12	East	5	ARM12_3_5	3	1	0	0	0	1	0	0	1	2
2015	ARM12	East	5	ARM12_3_5	3	2	0	0	0	1	0	0	0	1
2015	ARM12	East	5	ARM12_3_5	3	3	0	0	0	3	0	0	1	4
2015	ARM12	East	5	ARM12_3_5	3	4	0	0	0	1	0	0	0	1
2015	ARM12	East	5	ARM12_3_5	3	5	0	0	0	1	0	0	0	1
2015	ARM01	West	5	ARM01_1_5	1	1	0	0	0	1	0	0	1	2
2015	ARM01	West	5	ARM01_1_5	1	2	1	4	1	0	0	0	0	6
2015	ARM01	West	5	ARM01_1_5	1	3	1	0	1	1	0	0	0	3
2015	ARM01	West	5	ARM01_1_5	1	4	1	0	2	0	0	0	1	4
2015	ARM01	West	5	ARM01_1_5	1	5	0	0	0	0	0	0	0	0
2015	ARM01	West	5	ARM01_2_5	2	1	0	0	1	1	1	0	2	5
2015	ARM01	West	5	ARM01_2_5	2	2	0	0	0	0	0	0	0	0
2015	ARM01	West	5	ARM01_2_5	2	3	1	0	0	4	0	1	3	9
2015	ARM01	West	5	ARM01_2_5	2	4	0	1	1	0	0	1	1	4
2015	ARM01	West	5	ARM01_2_5	2	5	0	0	1	1	1	0	0	3
2015	ARM01	West	5	ARM01_3_5	3	1	0	0	0	2	0	1	1	4
2015	ARM01	West	5	ARM01_3_5	3	2	0	1	0	0	0	0	0	1
2015	ARM01	West	5	ARM01_3_5	3	3	1	0	0	0	0	0	0	1
2015	ARM01	West	5	ARM01_3_5	3	4	2	2	0	2	1	0	2	9
2015	ARM01	West	5	ARM01_3_5	3	5	0	1	1	0	0	0	2	4
2015	ARM02	West	5	ARM02_1_5	1	1	1	0	0	2	0	0	1	4
2015	ARM02	West	5	ARM02_1_5	1	2	2	0	0	5	0	0	0	7
2015	ARM02	West	5	ARM02_1_5	1	3	2	0	0	2	1	0	0	5
2015	ARM02	West	5	ARM02_1_5	1	4	6	1	0	0	3	0	1	11
2015	ARM02	West	5	ARM02_1_5	1	5	0	0	0	2	8	0	0	10
2015	ARM02	West	5	ARM02_2_5	2	1	1	0	0	2	1	0	1	5
2015	ARM02	West	5	ARM02_2_5	2	2	4	0	0	1	1	0	0	6
2015	ARM02	West	5	ARM02_2_5	2	3	2	0	0	2	0	0	2	6
2015	ARM02	West	5	ARM02_2_5	2	4	5	0	0	6	5	0	0	16
2015	ARM02	West	5	ARM02_2_5	2	5	1	0	0	1	1	0	3	6
2015	ARM02	West	5	ARM02_3_5	3	1	5	0	0	2	6	0	5	18
2015	ARM02	West	5	ARM02_3_5	3	2	1	0	0	3	0	0	0	4
2015	ARM02	West	5	ARM02_3_5	3	3	2	0	0	3	4	0	1	10
2015	ARM02	West	5	ARM02_3_5	3	4	0	1	0	1	0	0	0	2
2015	ARM02	West	5	ARM02_3_5	3	5	1	0	0	3	1	0	0	5
2015	ARM06	West	5	ARM06_1_5	1	1	0	0	0	1	0	0	0	1
2015	ARM06	West	5	ARM06_1_5	1	2	2	0	0	0	0	0	1	3
2015	ARM06	West	5	ARM06_1_5	1	3	0	0	0	1	3	0	0	4
2015	ARM06	West	5	ARM06_1_5	1	4	1	0	0	3	1	0	1	6
2015	ARM06	West	5	ARM06_1_5	1	5	6	0	0	5	3	0	1	15
2015	ARM06	West	5	ARM06_2_5	2	1	0	0	0	1	1	0	0	2
2015	ARM06	West	5	ARM06_2_5	2	2	1	0	0	0	2	0	1	4
2015	ARM06	West	5	ARM06_2_5	2	3	1	0	0	0	3	0	1	5
2015	ARM06	West	5	ARM06_2_5	2	4	2	0	0	1	0	0	0	3
2015	ARM06	West	5	ARM06_2_5	2	5	0	0	0	1	1	0	1	3
2015	ARM06	West	5	ARM06_3_5	3	1	3	0	0	1	0	0	3	7
2015	ARM06	West	5	ARM06_3_5	3	2	2	0	0	1	0	0	1	4
2015	ARM06	West	5	ARM06_3_5	3	3	2	0	0	2	2	0	2	8
2015	ARM06	West	5	ARM06_3_5	3	4	0	0	0	1	0	0	0	1
2015	ARM06	West	5	ARM06_3_5	3	5	1	0	0	1	0	0	1	3
2015	ARM07	West	5	ARM07_1_5	1	1	NA	NA	NA	NA	NA	NA	NA	NA
2015	ARM07	West	5	ARM07_1_5	1	2	NA	NA	NA	NA	NA	NA	NA	NA
2015	ARM07	West	5	ARM07_1_5	1	3	NA	NA	NA	NA	NA	NA	NA	NA
2015	ARM07	West	5	ARM07_1_5	1	4	NA	NA	NA	NA	NA	NA	NA	NA
2015	ARM07	West	5	ARM07_1_5	1	5	NA	NA	NA	NA	NA	NA	NA	NA
2015	ARM07	West	5	ARM07_2_5	2	1	NA	NA	NA	NA	NA	NA	NA	NA
2015	ARM07	West	5	ARM07_2_5	2	2	NA	NA	NA	NA	NA	NA	NA	NA
2015	ARM07	West	5	ARM07_2_5	2	3	NA	NA	NA	NA	NA	NA	NA	NA
2015	ARM07	West	5	ARM07_2_5	2	4	NA	NA	NA	NA	NA	NA	NA	NA
2015	ARM07	West	5	ARM07_2_5	2	5	NA	NA	NA	NA	NA	NA	NA	NA
2015	ARM07	West	5	ARM07_3_5	3	1	NA	NA	NA	NA	NA	NA	NA	NA
2015	ARM07	West	5	ARM07_3_5	3	2	NA	NA	NA	NA	NA	NA	NA	NA
2015	ARM07	West	5	ARM07_3_5	3	3	NA	NA	NA	NA	NA	NA	NA	NA
2015	ARM07	West	5	ARM07_3_5	3	4	NA	NA	NA	NA	NA	NA	NA	NA
2015	ARM07	West	5	ARM07_3_5	3	5	NA	NA	NA	NA	NA	NA	NA	NA
2015	ARM08	West	5	ARM08_1_5	1	1	0	0	0	1	0	0	1	2
2015	ARM08	West	5	ARM08_1_5	1	2	0	0	0	0	0	0	1	1
2015	ARM08	West	5	ARM08_1_5	1	3	0	0	0	1	0	0	0	1
2015	ARM08	West	5	ARM08_1_5	1	4	4	0	0	2	0	0	3	9
2015	ARM08	West	5	ARM08_1_5	1	5	3	0	0	1	0	0	1	5
2015	ARM08	West	5	ARM08_2_5	2	1	1	0	0	1	0	1	0	3
2015	ARM08	West	5	ARM08_2_5	2	2	2	0	0	4	0	0	3	9
2015	ARM08	West	5	ARM08_2_5	2	3	0	0	0	0	0	0	1	1
2015	ARM08	West	5	ARM08_2_5	2	4	1	0	0	0	0	1	3	5
2015	ARM08	West	5	ARM08_2_5	2	5	0	0	0	2	0	1	2	5
2015	ARM08	West	5	ARM08_3_5	3	1	0	0	0	1	1	0	3	5
2015	ARM08	West	5	ARM08_3_5	3	2	0	0	0	1	0	0	2	3
2015	ARM08	West	5	ARM08_3_5	3	3	3	0	0	1	0	0	3	7
2015	ARM08	West	5	ARM08_3_5	3	4	0	0	0	3	0	0	5	8
2015	ARM08	West	5	ARM08_3_5	3	5	2	0	0	1	1	0	2	6
2015	ARM03	East	15	ARM03_1_15	1	1	1	2	0	1	3	0	1	8
2015	ARM03	East	15	ARM03_1_15	1	2	0	2	0	0	0	0	1	3
2015	ARM03	East	15	ARM03_1_15	1	3	0	0	0	0	0	0	1	1
2015	ARM03	East	15	ARM03_1_15	1	4	2	2	0	1	3	0	1	9
2015	ARM03	East	15	ARM03_1_15	1	5	0	0	0	0	1	0	0	1
2015	ARM03	East	15	ARM03_2_15	2	1	NA	NA	NA	NA	NA	NA	NA	NA
2015	ARM03	East	15	ARM03_2_15	2	2	NA	NA	NA	NA	NA	NA	NA	NA
2015	ARM03	East	15	ARM03_2_15	2	3	NA	NA	NA	NA	NA	NA	NA	NA
2015	ARM03	East	15	ARM03_2_15	2	4	NA	NA	NA	NA	NA	NA	NA	NA
2015	ARM03	East	15	ARM03_2_15	2	5	NA	NA	NA	NA	NA	NA	NA	NA
2015	ARM03	East	15	ARM03_3_15	3	1	NA	NA	NA	NA	NA	NA	NA	NA
2015	ARM03	East	15	ARM03_3_15	3	2	NA	NA	NA	NA	NA	NA	NA	NA
2015	ARM03	East	15	ARM03_3_15	3	3	NA	NA	NA	NA	NA	NA	NA	NA
2015	ARM03	East	15	ARM03_3_15	3	4	NA	NA	NA	NA	NA	NA	NA	NA
2015	ARM03	East	15	ARM03_3_15	3	5	NA	NA	NA	NA	NA	NA	NA	NA
2015	ARM04	East	15	ARM04_1_15	1	1	NA	NA	NA	NA	NA	NA	NA	NA
2015	ARM04	East	15	ARM04_1_15	1	2	NA	NA	NA	NA	NA	NA	NA	NA
2015	ARM04	East	15	ARM04_1_15	1	3	NA	NA	NA	NA	NA	NA	NA	NA
2015	ARM04	East	15	ARM04_1_15	1	4	NA	NA	NA	NA	NA	NA	NA	NA
2015	ARM04	East	15	ARM04_1_15	1	5	NA	NA	NA	NA	NA	NA	NA	NA
2015	ARM04	East	15	ARM04_2_15	2	1	NA	NA	NA	NA	NA	NA	NA	NA
2015	ARM04	East	15	ARM04_2_15	2	2	NA	NA	NA	NA	NA	NA	NA	NA
2015	ARM04	East	15	ARM04_2_15	2	3	NA	NA	NA	NA	NA	NA	NA	NA
2015	ARM04	East	15	ARM04_2_15	2	4	NA	NA	NA	NA	NA	NA	NA	NA
2015	ARM04	East	15	ARM04_2_15	2	5	NA	NA	NA	NA	NA	NA	NA	NA
2015	ARM04	East	15	ARM04_3_15	3	1	NA	NA	NA	NA	NA	NA	NA	NA
2015	ARM04	East	15	ARM04_3_15	3	2	NA	NA	NA	NA	NA	NA	NA	NA
2015	ARM04	East	15	ARM04_3_15	3	3	NA	NA	NA	NA	NA	NA	NA	NA
2015	ARM04	East	15	ARM04_3_15	3	4	NA	NA	NA	NA	NA	NA	NA	NA
2015	ARM04	East	15	ARM04_3_15	3	5	NA	NA	NA	NA	NA	NA	NA	NA
2015	ARM05	East	15	ARM05_1_15	1	1	0	0	0	1	0	0	0	1
2015	ARM05	East	15	ARM05_1_15	1	2	0	0	0	4	2	0	0	6
2015	ARM05	East	15	ARM05_1_15	1	3	1	1	0	2	1	0	0	5
2015	ARM05	East	15	ARM05_1_15	1	4	0	0	0	1	0	0	0	1
2015	ARM05	East	15	ARM05_1_15	1	5	0	0	0	1	0	0	0	1
2015	ARM05	East	15	ARM05_2_15	2	1	0	0	0	1	0	0	0	1
2015	ARM05	East	15	ARM05_2_15	2	2	NA	NA	NA	NA	NA	NA	NA	NA
2015	ARM05	East	15	ARM05_2_15	2	3	NA	NA	NA	NA	NA	NA	NA	NA
2015	ARM05	East	15	ARM05_2_15	2	4	NA	NA	NA	NA	NA	NA	NA	NA
2015	ARM05	East	15	ARM05_2_15	2	5	NA	NA	NA	NA	NA	NA	NA	NA
2015	ARM05	East	15	ARM05_3_15	3	1	NA	NA	NA	NA	NA	NA	NA	NA
2015	ARM05	East	15	ARM05_3_15	3	2	NA	NA	NA	NA	NA	NA	NA	NA
2015	ARM05	East	15	ARM05_3_15	3	3	NA	NA	NA	NA	NA	NA	NA	NA
2015	ARM05	East	15	ARM05_3_15	3	4	NA	NA	NA	NA	NA	NA	NA	NA
2015	ARM05	East	15	ARM05_3_15	3	5	NA	NA	NA	NA	NA	NA	NA	NA
2015	ARM12	East	15	ARM12_1_15	1	1	0	0	0	1	0	0	0	1
2015	ARM12	East	15	ARM12_1_15	1	2	2	0	0	1	0	0	1	4
2015	ARM12	East	15	ARM12_1_15	1	3	0	0	0	1	0	0	0	1
2015	ARM12	East	15	ARM12_1_15	1	4	0	0	0	1	0	0	0	1
2015	ARM12	East	15	ARM12_1_15	1	5	0	0	0	1	0	0	1	2
2015	ARM12	East	15	ARM12_2_15	2	1	NA	NA	NA	NA	NA	NA	NA	NA
2015	ARM12	East	15	ARM12_2_15	2	2	NA	NA	NA	NA	NA	NA	NA	NA
2015	ARM12	East	15	ARM12_2_15	2	3	NA	NA	NA	NA	NA	NA	NA	NA
2015	ARM12	East	15	ARM12_2_15	2	4	NA	NA	NA	NA	NA	NA	NA	NA
2015	ARM12	East	15	ARM12_2_15	2	5	NA	NA	NA	NA	NA	NA	NA	NA
2015	ARM12	East	15	ARM12_3_15	3	1	NA	NA	NA	NA	NA	NA	NA	NA
2015	ARM12	East	15	ARM12_3_15	3	2	NA	NA	NA	NA	NA	NA	NA	NA
2015	ARM12	East	15	ARM12_3_15	3	3	NA	NA	NA	NA	NA	NA	NA	NA
2015	ARM12	East	15	ARM12_3_15	3	4	NA	NA	NA	NA	NA	NA	NA	NA
2015	ARM12	East	15	ARM12_3_15	3	5	NA	NA	NA	NA	NA	NA	NA	NA
2015	ARM01	West	15	ARM01_1_15	1	1	1	0	0	0	0	0	0	1
2015	ARM01	West	15	ARM01_1_15	1	2	0	0	0	0	0	0	2	2
2015	ARM01	West	15	ARM01_1_15	1	3	0	0	0	2	0	1	25	28
2015	ARM01	West	15	ARM01_1_15	1	4	0	0	0	0	0	0	2	2
2015	ARM01	West	15	ARM01_1_15	1	5	0	0	0	1	0	0	0	1
2015	ARM01	West	15	ARM01_1_15	1	6	0	1	0	2	0	0	1	4
2015	ARM01	West	15	ARM01_2_15	2	1	NA	NA	NA	NA	NA	NA	NA	NA
2015	ARM01	West	15	ARM01_2_15	2	2	NA	NA	NA	NA	NA	NA	NA	NA
2015	ARM01	West	15	ARM01_2_15	2	3	NA	NA	NA	NA	NA	NA	NA	NA
2015	ARM01	West	15	ARM01_2_15	2	4	NA	NA	NA	NA	NA	NA	NA	NA
2015	ARM01	West	15	ARM01_2_15	2	5	NA	NA	NA	NA	NA	NA	NA	NA
2015	ARM01	West	15	ARM01_3_15	3	1	NA	NA	NA	NA	NA	NA	NA	NA
2015	ARM01	West	15	ARM01_3_15	3	2	NA	NA	NA	NA	NA	NA	NA	NA
2015	ARM01	West	15	ARM01_3_15	3	3	NA	NA	NA	NA	NA	NA	NA	NA
2015	ARM01	West	15	ARM01_3_15	3	4	NA	NA	NA	NA	NA	NA	NA	NA
2015	ARM01	West	15	ARM01_3_15	3	5	NA	NA	NA	NA	NA	NA	NA	NA
2015	ARM02	West	15	ARM02_1_15	1	1	0	1	0	0	0	0	0	1
2015	ARM02	West	15	ARM02_1_15	1	2	1	1	0	1	5	0	0	8
2015	ARM02	West	15	ARM02_1_15	1	3	0	0	0	0	0	0	1	1
2015	ARM02	West	15	ARM02_1_15	1	4	0	0	0	1	2	0	0	3
2015	ARM02	West	15	ARM02_1_15	1	5	1	0	0	0	0	0	0	1
2015	ARM02	West	15	ARM02_2_15	2	1	NA	NA	NA	NA	NA	NA	NA	NA
2015	ARM02	West	15	ARM02_2_15	2	2	NA	NA	NA	NA	NA	NA	NA	NA
2015	ARM02	West	15	ARM02_2_15	2	3	NA	NA	NA	NA	NA	NA	NA	NA
2015	ARM02	West	15	ARM02_2_15	2	4	NA	NA	NA	NA	NA	NA	NA	NA
2015	ARM02	West	15	ARM02_2_15	2	5	NA	NA	NA	NA	NA	NA	NA	NA
2015	ARM02	West	15	ARM02_3_15	3	1	NA	NA	NA	NA	NA	NA	NA	NA
2015	ARM02	West	15	ARM02_3_15	3	2	NA	NA	NA	NA	NA	NA	NA	NA
2015	ARM02	West	15	ARM02_3_15	3	3	NA	NA	NA	NA	NA	NA	NA	NA
2015	ARM02	West	15	ARM02_3_15	3	4	NA	NA	NA	NA	NA	NA	NA	NA
2015	ARM02	West	15	ARM02_3_15	3	5	NA	NA	NA	NA	NA	NA	NA	NA
2015	ARM06	West	15	ARM06_1_15	1	1	1	0	0	0	0	0	1	2
2015	ARM06	West	15	ARM06_1_15	1	2	0	0	0	1	0	0	0	1
2015	ARM06	West	15	ARM06_1_15	1	3	1	0	0	3	1	0	0	5
2015	ARM06	West	15	ARM06_1_15	1	4	1	0	0	0	0	0	0	1
2015	ARM06	West	15	ARM06_1_15	1	5	1	0	0	1	0	0	1	3
2015	ARM06	West	15	ARM06_2_15	2	1	NA	NA	NA	NA	NA	NA	NA	NA
2015	ARM06	West	15	ARM06_2_15	2	2	NA	NA	NA	NA	NA	NA	NA	NA
2015	ARM06	West	15	ARM06_2_15	2	3	NA	NA	NA	NA	NA	NA	NA	NA
2015	ARM06	West	15	ARM06_2_15	2	4	NA	NA	NA	NA	NA	NA	NA	NA
2015	ARM06	West	15	ARM06_2_15	2	5	NA	NA	NA	NA	NA	NA	NA	NA
2015	ARM06	West	15	ARM06_3_15	3	1	NA	NA	NA	NA	NA	NA	NA	NA
2015	ARM06	West	15	ARM06_3_15	3	2	NA	NA	NA	NA	NA	NA	NA	NA
2015	ARM06	West	15	ARM06_3_15	3	3	NA	NA	NA	NA	NA	NA	NA	NA
2015	ARM06	West	15	ARM06_3_15	3	4	NA	NA	NA	NA	NA	NA	NA	NA
2015	ARM06	West	15	ARM06_3_15	3	5	NA	NA	NA	NA	NA	NA	NA	NA
2015	ARM07	West	15	ARM07_1_15	1	1	NA	NA	NA	NA	NA	NA	NA	NA
2015	ARM07	West	15	ARM07_1_15	1	2	NA	NA	NA	NA	NA	NA	NA	NA
2015	ARM07	West	15	ARM07_1_15	1	3	NA	NA	NA	NA	NA	NA	NA	NA
2015	ARM07	West	15	ARM07_1_15	1	4	NA	NA	NA	NA	NA	NA	NA	NA
2015	ARM07	West	15	ARM07_1_15	1	5	NA	NA	NA	NA	NA	NA	NA	NA
2015	ARM07	West	15	ARM07_2_15	2	1	NA	NA	NA	NA	NA	NA	NA	NA
2015	ARM07	West	15	ARM07_2_15	2	2	NA	NA	NA	NA	NA	NA	NA	NA
2015	ARM07	West	15	ARM07_2_15	2	3	NA	NA	NA	NA	NA	NA	NA	NA
2015	ARM07	West	15	ARM07_2_15	2	4	NA	NA	NA	NA	NA	NA	NA	NA
2015	ARM07	West	15	ARM07_2_15	2	5	NA	NA	NA	NA	NA	NA	NA	NA
2015	ARM07	West	15	ARM07_3_15	3	1	NA	NA	NA	NA	NA	NA	NA	NA
2015	ARM07	West	15	ARM07_3_15	3	2	NA	NA	NA	NA	NA	NA	NA	NA
2015	ARM07	West	15	ARM07_3_15	3	3	NA	NA	NA	NA	NA	NA	NA	NA
2015	ARM07	West	15	ARM07_3_15	3	4	NA	NA	NA	NA	NA	NA	NA	NA
2015	ARM07	West	15	ARM07_3_15	3	5	NA	NA	NA	NA	NA	NA	NA	NA
2015	ARM08	West	15	ARM08_1_15	1	1	0	0	0	1	0	0	0	1
2015	ARM08	West	15	ARM08_1_15	1	2	0	0	0	4	0	0	0	4
2015	ARM08	West	15	ARM08_1_15	1	3	0	0	0	1	0	0	0	1
2015	ARM08	West	15	ARM08_1_15	1	4	0	0	0	2	0	0	0	2
2015	ARM08	West	15	ARM08_1_15	1	5	0	0	0	2	0	0	1	3
2015	ARM08	West	15	ARM08_2_15	2	1	NA	NA	NA	NA	NA	NA	NA	NA
2015	ARM08	West	15	ARM08_2_15	2	2	NA	NA	NA	NA	NA	NA	NA	NA
2015	ARM08	West	15	ARM08_2_15	2	3	NA	NA	NA	NA	NA	NA	NA	NA
2015	ARM08	West	15	ARM08_2_15	2	4	NA	NA	NA	NA	NA	NA	NA	NA
2015	ARM08	West	15	ARM08_2_15	2	5	NA	NA	NA	NA	NA	NA	NA	NA
2015	ARM08	West	15	ARM08_3_15	3	1	NA	NA	NA	NA	NA	NA	NA	NA
2015	ARM08	West	15	ARM08_3_15	3	2	NA	NA	NA	NA	NA	NA	NA	NA
2015	ARM08	West	15	ARM08_3_15	3	3	NA	NA	NA	NA	NA	NA	NA	NA
2015	ARM08	West	15	ARM08_3_15	3	4	NA	NA	NA	NA	NA	NA	NA	NA
2015	ARM08	West	15	ARM08_3_15	3	5	NA	NA	NA	NA	NA	NA	NA	NA
2016	ARM09	Lagoon	2	ARM09_1_2	1	1	0	0	1	0	0	0	0	1
2016	ARM09	Lagoon	2	ARM09_1_2	1	2	0	0	1	0	0	0	0	1
2016	ARM09	Lagoon	2	ARM09_1_2	1	3	1	2	2	0	0	0	0	5
2016	ARM09	Lagoon	2	ARM09_1_2	1	4	0	0	1	0	0	0	0	1
2016	ARM09	Lagoon	2	ARM09_1_2	1	5	0	4	0	1	0	0	11	16
2016	ARM09	Lagoon	2	ARM09_2_2	2	1	0	5	0	0	0	0	0	5
2016	ARM09	Lagoon	2	ARM09_2_2	2	2	0	0	0	0	0	0	0	0
2016	ARM09	Lagoon	2	ARM09_2_2	2	3	0	0	1	0	0	0	0	1
2016	ARM09	Lagoon	2	ARM09_2_2	2	4	0	0	0	0	0	0	0	0
2016	ARM09	Lagoon	2	ARM09_2_2	2	5	0	1	2	0	0	0	1	4
2016	ARM09	Lagoon	2	ARM09_3_2	3	1	0	0	0	0	0	0	0	0
2016	ARM09	Lagoon	2	ARM09_3_2	3	2	0	2	3	0	0	0	0	5
2016	ARM09	Lagoon	2	ARM09_3_2	3	3	3	0	0	0	0	0	0	3
2016	ARM09	Lagoon	2	ARM09_3_2	3	4	0	2	0	0	0	0	2	4
2016	ARM09	Lagoon	2	ARM09_3_2	3	5	0	4	0	0	0	0	0	4
2016	ARM10	Lagoon	2	ARM10_1_2	1	1	0	0	0	1	0	0	1	2
2016	ARM10	Lagoon	2	ARM10_1_2	1	2	1	0	1	0	0	0	0	2
2016	ARM10	Lagoon	2	ARM10_1_2	1	3	0	1	0	1	0	0	1	3
2016	ARM10	Lagoon	2	ARM10_1_2	1	4	0	0	0	0	0	0	0	0
2016	ARM10	Lagoon	2	ARM10_1_2	1	5	0	0	0	0	0	0	0	0
2016	ARM10	Lagoon	2	ARM10_2_2	2	1	0	1	0	0	0	0	1	2
2016	ARM10	Lagoon	2	ARM10_2_2	2	2	0	0	0	0	0	0	0	0
2016	ARM10	Lagoon	2	ARM10_2_2	2	3	0	0	0	0	0	0	0	0
2016	ARM10	Lagoon	2	ARM10_2_2	2	4	0	0	0	0	0	0	0	0
2016	ARM10	Lagoon	2	ARM10_2_2	2	5	0	0	0	0	0	0	0	0
2016	ARM10	Lagoon	2	ARM10_3_2	3	1	1	0	1	0	0	0	0	2
2016	ARM10	Lagoon	2	ARM10_3_2	3	2	1	0	0	0	0	0	0	1
2016	ARM10	Lagoon	2	ARM10_3_2	3	3	0	0	1	1	1	0	0	3
2016	ARM10	Lagoon	2	ARM10_3_2	3	4	0	1	0	0	0	0	0	1
2016	ARM10	Lagoon	2	ARM10_3_2	3	5	1	0	0	0	0	0	0	1
2016	ARM11	Lagoon	2	ARM11_1_2	1	1	0	0	1	1	0	0	0	2
2016	ARM11	Lagoon	2	ARM11_1_2	1	2	0	0	0	0	0	0	0	0
2016	ARM11	Lagoon	2	ARM11_1_2	1	3	0	0	1	0	0	0	0	1
2016	ARM11	Lagoon	2	ARM11_1_2	1	4	1	0	0	0	0	0	0	1
2016	ARM11	Lagoon	2	ARM11_1_2	1	5	0	0	1	0	0	0	0	1
2016	ARM11	Lagoon	2	ARM11_2_2	2	1	0	0	0	0	0	0	0	0
2016	ARM11	Lagoon	2	ARM11_2_2	2	2	0	0	0	0	0	0	0	0
2016	ARM11	Lagoon	2	ARM11_2_2	2	3	0	0	1	0	0	0	0	1
2016	ARM11	Lagoon	2	ARM11_2_2	2	4	0	0	0	2	0	0	0	2
2016	ARM11	Lagoon	2	ARM11_2_2	2	5	1	0	2	2	0	0	0	5
2016	ARM11	Lagoon	2	ARM11_3_2	3	1	0	1	1	0	0	0	0	2
2016	ARM11	Lagoon	2	ARM11_3_2	3	2	0	0	1	0	0	0	0	1
2016	ARM11	Lagoon	2	ARM11_3_2	3	3	0	1	0	1	0	0	0	2
2016	ARM11	Lagoon	2	ARM11_3_2	3	4	0	0	0	0	0	0	0	0
2016	ARM11	Lagoon	2	ARM11_3_2	3	5	0	1	0	1	0	0	0	2
2016	ARM03	East	5	ARM03_1_5	1	1	0	0	1	0	0	0	0	1
2016	ARM03	East	5	ARM03_1_5	1	2	0	0	2	1	0	0	0	3
2016	ARM03	East	5	ARM03_1_5	1	3	1	0	2	0	0	1	0	4
2016	ARM03	East	5	ARM03_1_5	1	4	0	0	3	2	0	1	0	6
2016	ARM03	East	5	ARM03_1_5	1	5	0	0	1	0	0	0	0	1
2016	ARM03	East	5	ARM03_2_5	2	1	0	0	0	0	0	0	0	0
2016	ARM03	East	5	ARM03_2_5	2	2	0	0	0	1	0	0	0	1
2016	ARM03	East	5	ARM03_2_5	2	3	0	0	0	1	0	0	1	2
2016	ARM03	East	5	ARM03_2_5	2	4	0	0	1	1	0	0	1	3
2016	ARM03	East	5	ARM03_2_5	2	5	1	0	1	0	0	0	0	2
2016	ARM03	East	5	ARM03_3_5	3	1	1	0	0	0	0	0	0	1
2016	ARM03	East	5	ARM03_3_5	3	2	0	0	1	3	0	0	0	4
2016	ARM03	East	5	ARM03_3_5	3	3	0	0	0	0	0	1	3	4
2016	ARM03	East	5	ARM03_3_5	3	4	0	0	0	0	1	0	0	1
2016	ARM03	East	5	ARM03_3_5	3	5	1	0	0	0	0	0	0	1
2016	ARM04	East	5	ARM04_1_5	1	1	0	0	1	0	0	0	2	3
2016	ARM04	East	5	ARM04_1_5	1	2	0	1	0	0	0	0	0	1
2016	ARM04	East	5	ARM04_1_5	1	3	0	0	0	1	0	0	0	1
2016	ARM04	East	5	ARM04_1_5	1	4	0	0	1	1	0	0	0	2
2016	ARM04	East	5	ARM04_1_5	1	5	1	0	1	6	1	0	0	9
2016	ARM04	East	5	ARM04_2_5	2	1	0	0	1	1	0	0	0	2
2016	ARM04	East	5	ARM04_2_5	2	2	0	0	1	0	0	0	1	2
2016	ARM04	East	5	ARM04_2_5	2	3	0	0	0	0	0	0	0	0
2016	ARM04	East	5	ARM04_2_5	2	4	0	0	1	0	0	0	0	1
2016	ARM04	East	5	ARM04_2_5	2	5	1	0	0	0	1	0	0	2
2016	ARM04	East	5	ARM04_3_5	3	1	0	0	0	3	0	0	3	6
2016	ARM04	East	5	ARM04_3_5	3	2	0	0	0	0	0	0	0	0
2016	ARM04	East	5	ARM04_3_5	3	3	0	0	0	1	0	1	1	3
2016	ARM04	East	5	ARM04_3_5	3	4	0	0	1	1	0	0	0	2
2016	ARM04	East	5	ARM04_3_5	3	5	1	0	0	0	0	0	0	1
2016	ARM05	East	5	ARM05_1_5	1	1	0	0	1	2	0	0	0	3
2016	ARM05	East	5	ARM05_1_5	1	2	0	0	0	0	0	0	0	0
2016	ARM05	East	5	ARM05_1_5	1	3	0	0	2	1	0	0	0	3
2016	ARM05	East	5	ARM05_1_5	1	4	0	0	0	2	0	0	0	2
2016	ARM05	East	5	ARM05_1_5	1	5	0	0	0	0	0	0	0	0
2016	ARM05	East	5	ARM05_2_5	2	1	0	0	0	0	0	0	0	0
2016	ARM05	East	5	ARM05_2_5	2	2	1	0	0	0	0	0	0	1
2016	ARM05	East	5	ARM05_2_5	2	3	0	0	0	1	0	0	0	1
2016	ARM05	East	5	ARM05_2_5	2	4	0	1	0	1	0	0	0	2
2016	ARM05	East	5	ARM05_2_5	2	5	0	0	0	2	0	0	0	2
2016	ARM05	East	5	ARM05_3_5	3	1	0	0	0	0	0	0	0	0
2016	ARM05	East	5	ARM05_3_5	3	2	0	0	1	2	0	0	0	3
2016	ARM05	East	5	ARM05_3_5	3	3	2	0	1	0	0	0	0	3
2016	ARM05	East	5	ARM05_3_5	3	4	1	0	0	0	0	1	0	2
2016	ARM05	East	5	ARM05_3_5	3	5	0	0	0	0	0	0	0	0
2016	ARM12	East	5	ARM12_1_5	1	1	0	0	0	1	0	0	0	1
2016	ARM12	East	5	ARM12_1_5	1	2	0	0	0	0	0	0	0	0
2016	ARM12	East	5	ARM12_1_5	1	3	0	0	0	0	0	0	0	0
2016	ARM12	East	5	ARM12_1_5	1	4	1	1	0	2	0	0	0	4
2016	ARM12	East	5	ARM12_1_5	1	5	0	0	0	0	0	0	0	0
2016	ARM12	East	5	ARM12_2_5	2	1	1	0	0	5	0	2	0	8
2016	ARM12	East	5	ARM12_2_5	2	2	0	0	0	0	0	1	0	1
2016	ARM12	East	5	ARM12_2_5	2	3	0	1	0	0	0	0	0	1
2016	ARM12	East	5	ARM12_2_5	2	4	0	1	0	1	0	2	0	4
2016	ARM12	East	5	ARM12_2_5	2	5	0	0	0	1	0	0	0	1
2016	ARM12	East	5	ARM12_3_5	3	1	0	0	0	1	0	1	0	2
2016	ARM12	East	5	ARM12_3_5	3	2	0	0	0	1	0	0	0	1
2016	ARM12	East	5	ARM12_3_5	3	3	1	1	0	0	0	0	0	2
2016	ARM12	East	5	ARM12_3_5	3	4	0	1	0	1	0	0	0	2
2016	ARM12	East	5	ARM12_3_5	3	5	0	0	0	0	0	0	0	0
2016	ARM01	West	5	ARM01_1_5	1	1	0	0	0	0	0	0	0	0
2016	ARM01	West	5	ARM01_1_5	1	2	1	0	0	0	0	0	0	1
2016	ARM01	West	5	ARM01_1_5	1	3	0	0	0	0	0	0	0	0
2016	ARM01	West	5	ARM01_1_5	1	4	0	0	0	0	0	0	1	1
2016	ARM01	West	5	ARM01_1_5	1	5	0	0	0	0	0	0	1	1
2016	ARM01	West	5	ARM01_2_5	2	1	0	0	0	2	0	0	0	2
2016	ARM01	West	5	ARM01_2_5	2	2	1	0	0	0	0	1	1	3
2016	ARM01	West	5	ARM01_2_5	2	3	0	0	0	0	0	0	0	0
2016	ARM01	West	5	ARM01_2_5	2	4	0	0	0	0	0	0	0	0
2016	ARM01	West	5	ARM01_2_5	2	5	0	0	0	1	0	0	0	1
2016	ARM01	West	5	ARM01_3_5	3	1	0	0	0	0	0	0	0	0
2016	ARM01	West	5	ARM01_3_5	3	2	0	0	0	1	0	0	0	1
2016	ARM01	West	5	ARM01_3_5	3	3	3	0	1	0	0	0	0	4
2016	ARM01	West	5	ARM01_3_5	3	4	0	0	0	0	0	1	0	1
2016	ARM01	West	5	ARM01_3_5	3	5	0	0	0	0	0	0	0	0
2016	ARM02	West	5	ARM02_1_5	1	1	0	0	0	0	0	0	0	0
2016	ARM02	West	5	ARM02_1_5	1	2	2	0	0	0	1	0	0	3
2016	ARM02	West	5	ARM02_1_5	1	3	0	1	1	0	0	0	0	2
2016	ARM02	West	5	ARM02_1_5	1	4	0	0	1	0	0	0	0	1
2016	ARM02	West	5	ARM02_1_5	1	5	1	0	2	2	0	0	1	6
2016	ARM02	West	5	ARM02_2_5	2	1	0	0	0	0	0	0	1	1
2016	ARM02	West	5	ARM02_2_5	2	2	0	0	0	2	0	0	0	2
2016	ARM02	West	5	ARM02_2_5	2	3	1	0	1	0	0	0	0	2
2016	ARM02	West	5	ARM02_2_5	2	4	1	0	0	1	0	0	0	2
2016	ARM02	West	5	ARM02_2_5	2	5	1	0	0	0	0	0	1	2
2016	ARM02	West	5	ARM02_3_5	3	1	1	0	0	0	0	0	0	1
2016	ARM02	West	5	ARM02_3_5	3	2	1	0	0	0	0	0	0	1
2016	ARM02	West	5	ARM02_3_5	3	3	0	0	0	0	0	0	0	0
2016	ARM02	West	5	ARM02_3_5	3	4	0	0	0	0	0	0	0	0
2016	ARM02	West	5	ARM02_3_5	3	5	0	0	0	0	1	0	0	1
2016	ARM06	West	5	ARM06_1_5	1	1	0	0	0	0	0	0	0	0
2016	ARM06	West	5	ARM06_1_5	1	2	0	0	0	1	1	0	0	2
2016	ARM06	West	5	ARM06_1_5	1	3	0	0	1	0	0	1	0	2
2016	ARM06	West	5	ARM06_1_5	1	4	1	0	1	1	0	0	0	3
2016	ARM06	West	5	ARM06_1_5	1	5	0	0	2	0	0	0	0	2
2016	ARM06	West	5	ARM06_2_5	2	1	1	0	1	0	0	0	1	3
2016	ARM06	West	5	ARM06_2_5	2	2	0	0	1	0	0	0	0	1
2016	ARM06	West	5	ARM06_2_5	2	3	0	0	1	2	0	0	0	3
2016	ARM06	West	5	ARM06_2_5	2	4	0	0	1	6	3	1	0	11
2016	ARM06	West	5	ARM06_2_5	2	5	0	0	0	2	0	0	2	4
2016	ARM06	West	5	ARM06_3_5	3	1	1	0	0	0	0	0	0	1
2016	ARM06	West	5	ARM06_3_5	3	2	2	0	1	0	0	0	1	4
2016	ARM06	West	5	ARM06_3_5	3	3	1	2	0	0	0	0	0	3
2016	ARM06	West	5	ARM06_3_5	3	4	0	0	1	3	0	0	2	6
2016	ARM06	West	5	ARM06_3_5	3	5	0	0	0	1	0	0	0	1
2016	ARM07	West	5	ARM07_1_5	1	1	NA	NA	NA	NA	NA	NA	NA	NA
2016	ARM07	West	5	ARM07_1_5	1	2	NA	NA	NA	NA	NA	NA	NA	NA
2016	ARM07	West	5	ARM07_1_5	1	3	NA	NA	NA	NA	NA	NA	NA	NA
2016	ARM07	West	5	ARM07_1_5	1	4	NA	NA	NA	NA	NA	NA	NA	NA
2016	ARM07	West	5	ARM07_1_5	1	5	NA	NA	NA	NA	NA	NA	NA	NA
2016	ARM07	West	5	ARM07_2_5	2	1	NA	NA	NA	NA	NA	NA	NA	NA
2016	ARM07	West	5	ARM07_2_5	2	2	NA	NA	NA	NA	NA	NA	NA	NA
2016	ARM07	West	5	ARM07_2_5	2	3	NA	NA	NA	NA	NA	NA	NA	NA
2016	ARM07	West	5	ARM07_2_5	2	4	NA	NA	NA	NA	NA	NA	NA	NA
2016	ARM07	West	5	ARM07_2_5	2	5	NA	NA	NA	NA	NA	NA	NA	NA
2016	ARM07	West	5	ARM07_3_5	3	1	NA	NA	NA	NA	NA	NA	NA	NA
2016	ARM07	West	5	ARM07_3_5	3	2	NA	NA	NA	NA	NA	NA	NA	NA
2016	ARM07	West	5	ARM07_3_5	3	3	NA	NA	NA	NA	NA	NA	NA	NA
2016	ARM07	West	5	ARM07_3_5	3	4	NA	NA	NA	NA	NA	NA	NA	NA
2016	ARM07	West	5	ARM07_3_5	3	5	NA	NA	NA	NA	NA	NA	NA	NA
2016	ARM08	West	5	ARM08_1_5	1	1	0	0	0	5	0	1	0	6
2016	ARM08	West	5	ARM08_1_5	1	2	1	0	1	2	0	0	2	6
2016	ARM08	West	5	ARM08_1_5	1	3	1	0	0	1	0	0	0	2
2016	ARM08	West	5	ARM08_1_5	1	4	1	0	0	1	0	1	1	4
2016	ARM08	West	5	ARM08_1_5	1	5	1	0	0	1	0	0	0	2
2016	ARM08	West	5	ARM08_2_5	2	1	2	0	0	1	0	0	0	3
2016	ARM08	West	5	ARM08_2_5	2	2	1	0	0	1	0	0	0	2
2016	ARM08	West	5	ARM08_2_5	2	3	0	0	0	2	0	0	0	2
2016	ARM08	West	5	ARM08_2_5	2	4	0	0	0	1	0	1	0	2
2016	ARM08	West	5	ARM08_2_5	2	5	0	0	0	3	0	0	0	3
2016	ARM08	West	5	ARM08_3_5	3	1	1	0	0	2	0	0	0	3
2016	ARM08	West	5	ARM08_3_5	3	2	1	0	0	0	0	0	0	1
2016	ARM08	West	5	ARM08_3_5	3	3	0	0	0	0	0	0	0	0
2016	ARM08	West	5	ARM08_3_5	3	4	1	0	0	1	0	0	0	2
2016	ARM08	West	5	ARM08_3_5	3	5	2	0	0	0	0	0	0	2
2016	ARM03	East	15	ARM03_1_15	1	1	0	1	0	0	0	0	0	1
2016	ARM03	East	15	ARM03_1_15	1	2	1	0	1	1	1	0	2	6
2016	ARM03	East	15	ARM03_1_15	1	3	0	0	0	1	2	1	1	5
2016	ARM03	East	15	ARM03_1_15	1	4	0	0	0	0	0	0	0	0
2016	ARM03	East	15	ARM03_1_15	1	5	0	0	0	0	0	0	0	0
2016	ARM03	East	15	ARM03_2_15	2	1	0	0	0	0	0	1	0	1
2016	ARM03	East	15	ARM03_2_15	2	2	0	0	0	0	1	1	0	2
2016	ARM03	East	15	ARM03_2_15	2	3	0	0	2	0	1	2	1	6
2016	ARM03	East	15	ARM03_2_15	2	4	3	0	1	0	0	0	1	5
2016	ARM03	East	15	ARM03_2_15	2	5	0	0	0	0	0	0	0	0
2016	ARM03	East	15	ARM03_3_15	3	1	0	0	1	1	0	2	0	4
2016	ARM03	East	15	ARM03_3_15	3	2	0	0	1	1	0	0	0	2
2016	ARM03	East	15	ARM03_3_15	3	3	0	0	2	0	0	3	2	7
2016	ARM03	East	15	ARM03_3_15	3	4	0	0	0	0	0	0	0	0
2016	ARM03	East	15	ARM03_3_15	3	5	0	0	1	0	0	0	0	1
2016	ARM04	East	15	ARM04_1_15	1	1	0	0	1	0	0	0	1	2
2016	ARM04	East	15	ARM04_1_15	1	2	0	1	1	2	1	0	3	8
2016	ARM04	East	15	ARM04_1_15	1	3	0	0	0	0	1	0	0	1
2016	ARM04	East	15	ARM04_1_15	1	4	0	0	0	1	0	0	1	2
2016	ARM04	East	15	ARM04_1_15	1	5	0	0	0	0	0	1	0	1
2016	ARM04	East	15	ARM04_2_15	2	1	0	0	0	0	1	0	1	2
2016	ARM04	East	15	ARM04_2_15	2	2	0	0	0	0	0	0	0	0
2016	ARM04	East	15	ARM04_2_15	2	3	0	0	0	0	1	0	1	2
2016	ARM04	East	15	ARM04_2_15	2	4	0	0	1	0	0	0	0	1
2016	ARM04	East	15	ARM04_2_15	2	5	0	0	0	0	0	0	0	0
2016	ARM04	East	15	ARM04_3_15	3	1	0	0	0	0	1	0	0	1
2016	ARM04	East	15	ARM04_3_15	3	2	0	0	1	0	1	0	0	2
2016	ARM04	East	15	ARM04_3_15	3	3	0	0	0	0	0	1	3	4
2016	ARM04	East	15	ARM04_3_15	3	4	0	0	0	1	0	0	1	2
2016	ARM04	East	15	ARM04_3_15	3	5	0	0	0	0	0	0	0	0
2016	ARM05	East	15	ARM05_1_15	1	1	0	0	0	0	0	0	0	0
2016	ARM05	East	15	ARM05_1_15	1	2	0	0	0	0	0	0	1	1
2016	ARM05	East	15	ARM05_1_15	1	3	0	0	0	0	0	0	0	0
2016	ARM05	East	15	ARM05_1_15	1	4	0	0	0	0	0	0	0	0
2016	ARM05	East	15	ARM05_1_15	1	5	0	0	0	0	0	0	0	0
2016	ARM05	East	15	ARM05_2_15	2	1	0	0	1	0	0	0	0	1
2016	ARM05	East	15	ARM05_2_15	2	2	0	0	0	1	0	0	0	1
2016	ARM05	East	15	ARM05_2_15	2	3	0	1	0	0	0	0	0	1
2016	ARM05	East	15	ARM05_2_15	2	4	0	1	1	0	0	0	1	3
2016	ARM05	East	15	ARM05_2_15	2	5	0	0	0	0	1	0	0	1
2016	ARM05	East	15	ARM05_3_15	3	1	0	0	0	0	0	0	0	0
2016	ARM05	East	15	ARM05_3_15	3	2	0	0	0	0	0	0	0	0
2016	ARM05	East	15	ARM05_3_15	3	3	0	0	1	0	0	0	1	2
2016	ARM05	East	15	ARM05_3_15	3	4	0	0	0	0	0	0	0	0
2016	ARM05	East	15	ARM05_3_15	3	5	0	0	0	0	0	0	0	0
2016	ARM12	East	15	ARM12_1_15	1	1	0	0	0	0	0	0	1	1
2016	ARM12	East	15	ARM12_1_15	1	2	0	0	0	0	0	0	0	0
2016	ARM12	East	15	ARM12_1_15	1	3	0	0	0	0	0	0	0	0
2016	ARM12	East	15	ARM12_1_15	1	4	0	0	0	0	0	0	0	0
2016	ARM12	East	15	ARM12_1_15	1	5	0	0	0	0	0	0	0	0
2016	ARM12	East	15	ARM12_2_15	2	1	0	0	0	0	0	0	0	0
2016	ARM12	East	15	ARM12_2_15	2	2	0	0	0	0	0	0	0	0
2016	ARM12	East	15	ARM12_2_15	2	3	0	0	0	0	0	0	1	1
2016	ARM12	East	15	ARM12_2_15	2	4	0	0	0	0	0	0	0	0
2016	ARM12	East	15	ARM12_2_15	2	5	0	1	0	0	0	0	0	1
2016	ARM12	East	15	ARM12_3_15	3	1	0	0	0	0	0	0	0	0
2016	ARM12	East	15	ARM12_3_15	3	2	0	0	0	0	0	0	1	1
2016	ARM12	East	15	ARM12_3_15	3	3	0	0	0	0	0	0	0	0
2016	ARM12	East	15	ARM12_3_15	3	4	0	0	0	0	0	0	0	0
2016	ARM12	East	15	ARM12_3_15	3	5	0	0	0	0	0	0	0	0
2016	ARM01	West	15	ARM01_1_15	1	1	0	0	1	0	3	0	0	4
2016	ARM01	West	15	ARM01_1_15	1	2	0	0	0	2	0	1	0	3
2016	ARM01	West	15	ARM01_1_15	1	3	0	0	0	3	0	0	0	3
2016	ARM01	West	15	ARM01_1_15	1	4	0	0	0	1	0	0	0	1
2016	ARM01	West	15	ARM01_1_15	1	5	0	0	0	0	0	0	2	2
2016	ARM01	West	15	ARM01_2_15	2	1	0	1	0	0	0	0	0	1
2016	ARM01	West	15	ARM01_2_15	2	2	0	0	0	0	0	0	1	1
2016	ARM01	West	15	ARM01_2_15	2	3	0	0	0	0	1	0	1	2
2016	ARM01	West	15	ARM01_2_15	2	4	0	0	0	0	0	0	1	1
2016	ARM01	West	15	ARM01_2_15	2	5	0	0	0	3	0	1	0	4
2016	ARM01	West	15	ARM01_3_15	3	1	0	0	0	1	0	0	1	2
2016	ARM01	West	15	ARM01_3_15	3	2	0	0	0	0	1	1	0	2
2016	ARM01	West	15	ARM01_3_15	3	3	0	0	0	0	0	0	2	2
2016	ARM01	West	15	ARM01_3_15	3	4	0	0	0	1	2	0	0	3
2016	ARM01	West	15	ARM01_3_15	3	5	0	0	0	0	0	0	0	0
2016	ARM02	West	15	ARM02_1_15	1	1	0	0	0	0	1	1	0	2
2016	ARM02	West	15	ARM02_1_15	1	2	0	0	0	0	0	0	1	1
2016	ARM02	West	15	ARM02_1_15	1	3	0	0	1	0	2	0	0	3
2016	ARM02	West	15	ARM02_1_15	1	4	0	0	0	1	0	1	0	2
2016	ARM02	West	15	ARM02_1_15	1	5	0	0	0	1	0	0	0	1
2016	ARM02	West	15	ARM02_2_15	2	1	0	1	1	1	0	2	0	5
2016	ARM02	West	15	ARM02_2_15	2	2	0	0	0	0	1	0	1	2
2016	ARM02	West	15	ARM02_2_15	2	3	0	0	0	1	0	0	2	3
2016	ARM02	West	15	ARM02_2_15	2	4	0	0	0	1	0	0	1	2
2016	ARM02	West	15	ARM02_2_15	2	5	0	0	0	3	0	0	0	3
2016	ARM02	West	15	ARM02_3_15	3	1	0	0	0	1	0	1	0	2
2016	ARM02	West	15	ARM02_3_15	3	2	0	0	0	0	0	0	1	1
2016	ARM02	West	15	ARM02_3_15	3	3	0	0	0	0	0	1	0	1
2016	ARM02	West	15	ARM02_3_15	3	4	1	0	0	0	0	0	0	1
2016	ARM02	West	15	ARM02_3_15	3	5	1	0	0	0	0	0	0	1
2016	ARM06	West	15	ARM06_1_15	1	1	1	0	0	1	2	0	0	4
2016	ARM06	West	15	ARM06_1_15	1	2	0	0	1	2	0	0	0	3
2016	ARM06	West	15	ARM06_1_15	1	3	0	0	2	1	1	0	0	4
2016	ARM06	West	15	ARM06_1_15	1	4	1	0	1	0	2	0	0	4
2016	ARM06	West	15	ARM06_1_15	1	5	0	0	0	0	0	0	1	1
2016	ARM06	West	15	ARM06_2_15	2	1	1	0	0	0	1	0	1	3
2016	ARM06	West	15	ARM06_2_15	2	2	0	0	0	1	1	0	0	2
2016	ARM06	West	15	ARM06_2_15	2	3	0	0	0	1	0	0	0	1
2016	ARM06	West	15	ARM06_2_15	2	4	0	0	0	0	0	0	1	1
2016	ARM06	West	15	ARM06_2_15	2	5	0	0	0	2	0	0	1	3
2016	ARM06	West	15	ARM06_3_15	3	1	0	0	0	0	0	0	0	0
2016	ARM06	West	15	ARM06_3_15	3	2	0	0	0	1	0	0	1	2
2016	ARM06	West	15	ARM06_3_15	3	3	0	0	0	0	0	0	0	0
2016	ARM06	West	15	ARM06_3_15	3	4	0	0	0	0	0	0	0	0
2016	ARM06	West	15	ARM06_3_15	3	5	0	0	0	0	0	0	1	1
2016	ARM07	West	15	ARM07_1_15	1	1	0	0	0	1	0	0	0	1
2016	ARM07	West	15	ARM07_1_15	1	2	0	0	0	7	1	2	2	12
2016	ARM07	West	15	ARM07_1_15	1	3	0	0	0	0	0	0	1	1
2016	ARM07	West	15	ARM07_1_15	1	4	0	0	1	0	0	0	1	2
2016	ARM07	West	15	ARM07_1_15	1	5	0	1	0	0	0	0	0	1
2016	ARM07	West	15	ARM07_2_15	2	1	0	1	0	0	0	0	0	1
2016	ARM07	West	15	ARM07_2_15	2	2	0	0	0	0	0	0	1	1
2016	ARM07	West	15	ARM07_2_15	2	3	1	0	0	0	0	0	0	1
2016	ARM07	West	15	ARM07_2_15	2	4	0	0	0	0	0	0	0	0
2016	ARM07	West	15	ARM07_2_15	2	5	0	0	0	0	0	0	0	0
2016	ARM07	West	15	ARM07_3_15	3	1	0	0	0	0	1	0	1	2
2016	ARM07	West	15	ARM07_3_15	3	2	0	0	0	0	0	0	1	1
2016	ARM07	West	15	ARM07_3_15	3	3	0	0	2	0	1	0	0	3
2016	ARM07	West	15	ARM07_3_15	3	4	0	0	0	1	0	0	1	2
2016	ARM07	West	15	ARM07_3_15	3	5	0	0	0	0	0	0	0	0
2016	ARM08	West	15	ARM08_1_15	1	1	1	0	1	0	0	0	0	2
2016	ARM08	West	15	ARM08_1_15	1	2	0	0	1	0	0	0	0	1
2016	ARM08	West	15	ARM08_1_15	1	3	1	0	0	0	0	0	0	1
2016	ARM08	West	15	ARM08_1_15	1	4	0	0	0	2	0	0	1	3
2016	ARM08	West	15	ARM08_1_15	1	5	0	0	0	0	0	0	1	1
2016	ARM08	West	15	ARM08_2_15	2	1	0	0	0	0	1	0	0	1
2016	ARM08	West	15	ARM08_2_15	2	2	0	0	0	0	0	1	0	1
2016	ARM08	West	15	ARM08_2_15	2	3	1	0	1	0	0	0	0	2
2016	ARM08	West	15	ARM08_2_15	2	4	0	0	1	1	0	0	0	2
2016	ARM08	West	15	ARM08_2_15	2	5	0	0	0	0	0	1	1	2
2016	ARM08	West	15	ARM08_3_15	3	1	0	0	0	0	0	0	1	1
2016	ARM08	West	15	ARM08_3_15	3	2	0	0	0	0	0	0	1	1
2016	ARM08	West	15	ARM08_3_15	3	3	0	0	1	1	0	1	1	4
2016	ARM08	West	15	ARM08_3_15	3	4	0	0	0	1	0	1	0	2
2016	ARM08	West	15	ARM08_3_15	3	5	0	0	0	1	1	0	1	3
2018	ARM09	Lagoon	2	ARM09_1_2	1	1	1	4	4	1	0	0	3	13
2018	ARM09	Lagoon	2	ARM09_1_2	1	2	0	0	1	0	1	0	2	4
2018	ARM09	Lagoon	2	ARM09_1_2	1	3	2	2	4	0	0	0	1	9
2018	ARM09	Lagoon	2	ARM09_1_2	1	4	3	4	7	0	0	0	2	16
2018	ARM09	Lagoon	2	ARM09_1_2	1	5	0	3	3	0	0	0	0	6
2018	ARM09	Lagoon	2	ARM09_2_2	2	1	0	1	1	0	0	0	0	2
2018	ARM09	Lagoon	2	ARM09_2_2	2	2	2	2	3	0	0	0	0	7
2018	ARM09	Lagoon	2	ARM09_2_2	2	3	2	3	4	0	0	0	4	13
2018	ARM09	Lagoon	2	ARM09_2_2	2	4	1	1	4	0	0	0	1	7
2018	ARM09	Lagoon	2	ARM09_2_2	2	5	0	5	2	0	0	0	6	13
2018	ARM09	Lagoon	2	ARM09_3_2	3	1	4	6	4	0	0	0	2	16
2018	ARM09	Lagoon	2	ARM09_3_2	3	2	2	3	1	0	0	0	5	11
2018	ARM09	Lagoon	2	ARM09_3_2	3	3	1	3	2	0	0	0	6	12
2018	ARM09	Lagoon	2	ARM09_3_2	3	4	7	3	0	0	0	0	0	10
2018	ARM09	Lagoon	2	ARM09_3_2	3	5	6	3	0	4	0	0	5	18
2018	ARM10	Lagoon	2	ARM10_1_2	1	1	0	0	0	2	0	0	8	10
2018	ARM10	Lagoon	2	ARM10_1_2	1	2	0	0	1	1	0	0	3	5
2018	ARM10	Lagoon	2	ARM10_1_2	1	3	0	1	1	0	1	1	0	4
2018	ARM10	Lagoon	2	ARM10_1_2	1	4	0	0	0	1	0	1	4	6
2018	ARM10	Lagoon	2	ARM10_1_2	1	5	0	0	0	1	0	0	3	4
2018	ARM10	Lagoon	2	ARM10_2_2	2	1	0	0	0	1	0	0	1	2
2018	ARM10	Lagoon	2	ARM10_2_2	2	2	0	0	0	0	1	0	0	1
2018	ARM10	Lagoon	2	ARM10_2_2	2	3	0	0	1	0	0	0	0	1
2018	ARM10	Lagoon	2	ARM10_2_2	2	4	0	0	0	2	0	0	7	9
2018	ARM10	Lagoon	2	ARM10_2_2	2	5	0	0	1	0	0	0	2	3
2018	ARM10	Lagoon	2	ARM10_3_2	3	1	0	3	1	0	0	0	4	8
2018	ARM10	Lagoon	2	ARM10_3_2	3	2	0	0	0	1	0	0	1	2
2018	ARM10	Lagoon	2	ARM10_3_2	3	3	0	1	2	0	1	0	5	9
2018	ARM10	Lagoon	2	ARM10_3_2	3	4	0	0	0	0	0	0	3	3
2018	ARM10	Lagoon	2	ARM10_3_2	3	5	0	0	1	2	0	0	0	3
2018	ARM11	Lagoon	2	ARM11_1_2	1	1	0	0	1	0	0	0	0	1
2018	ARM11	Lagoon	2	ARM11_1_2	1	2	0	2	1	2	0	0	1	6
2018	ARM11	Lagoon	2	ARM11_1_2	1	3	1	0	1	0	0	0	1	3
2018	ARM11	Lagoon	2	ARM11_1_2	1	4	0	1	0	0	0	0	0	1
2018	ARM11	Lagoon	2	ARM11_1_2	1	5	0	0	2	0	0	0	1	3
2018	ARM11	Lagoon	2	ARM11_2_2	2	1	0	0	0	1	0	0	1	2
2018	ARM11	Lagoon	2	ARM11_2_2	2	2	0	1	1	0	0	0	0	2
2018	ARM11	Lagoon	2	ARM11_2_2	2	3	0	0	2	0	0	2	0	4
2018	ARM11	Lagoon	2	ARM11_2_2	2	4	0	2	1	0	0	0	12	15
2018	ARM11	Lagoon	2	ARM11_2_2	2	5	0	0	0	0	1	0	0	1
2018	ARM11	Lagoon	2	ARM11_3_2	3	1	0	2	1	1	0	0	0	4
2018	ARM11	Lagoon	2	ARM11_3_2	3	2	0	0	2	0	0	0	0	2
2018	ARM11	Lagoon	2	ARM11_3_2	3	3	1	0	0	1	0	0	1	3
2018	ARM11	Lagoon	2	ARM11_3_2	3	4	0	0	1	0	0	0	0	1
2018	ARM11	Lagoon	2	ARM11_3_2	3	5	0	0	1	1	0	0	1	3
2018	ARM03	East	5	ARM03_1_5	1	1	0	0	0	0	0	0	1	1
2018	ARM03	East	5	ARM03_1_5	1	2	1	0	0	0	1	0	1	3
2018	ARM03	East	5	ARM03_1_5	1	3	0	1	0	1	0	0	0	2
2018	ARM03	East	5	ARM03_1_5	1	4	0	1	0	0	0	0	1	2
2018	ARM03	East	5	ARM03_1_5	1	5	0	0	0	0	0	0	0	0
2018	ARM03	East	5	ARM03_2_5	2	1	0	0	0	0	0	0	0	0
2018	ARM03	East	5	ARM03_2_5	2	2	1	0	1	0	0	0	1	3
2018	ARM03	East	5	ARM03_2_5	2	3	0	0	0	0	0	1	0	1
2018	ARM03	East	5	ARM03_2_5	2	4	2	0	0	0	0	0	0	2
2018	ARM03	East	5	ARM03_2_5	2	5	0	0	0	0	0	0	1	1
2018	ARM03	East	5	ARM03_3_5	3	1	0	0	1	0	0	0	0	1
2018	ARM03	East	5	ARM03_3_5	3	2	0	0	1	0	0	0	0	1
2018	ARM03	East	5	ARM03_3_5	3	3	0	0	0	0	0	0	1	1
2018	ARM03	East	5	ARM03_3_5	3	4	0	0	1	0	0	0	0	1
2018	ARM03	East	5	ARM03_3_5	3	5	0	0	1	0	1	0	0	2
2018	ARM04	East	5	ARM04_1_5	1	1	0	1	1	0	0	0	1	3
2018	ARM04	East	5	ARM04_1_5	1	2	0	0	0	0	0	0	0	0
2018	ARM04	East	5	ARM04_1_5	1	3	1	1	2	1	0	0	0	5
2018	ARM04	East	5	ARM04_1_5	1	4	0	0	4	1	0	0	0	5
2018	ARM04	East	5	ARM04_1_5	1	5	0	1	0	0	1	1	1	4
2018	ARM04	East	5	ARM04_2_5	2	1	0	1	0	1	0	0	0	2
2018	ARM04	East	5	ARM04_2_5	2	2	0	1	3	0	0	0	0	4
2018	ARM04	East	5	ARM04_2_5	2	3	0	1	2	1	0	0	0	4
2018	ARM04	East	5	ARM04_2_5	2	4	0	0	0	1	0	0	0	1
2018	ARM04	East	5	ARM04_2_5	2	5	0	0	1	1	0	0	4	6
2018	ARM04	East	5	ARM04_3_5	3	1	1	2	2	2	0	0	0	7
2018	ARM04	East	5	ARM04_3_5	3	2	0	1	1	0	0	0	0	2
2018	ARM04	East	5	ARM04_3_5	3	3	0	0	0	0	1	0	0	1
2018	ARM04	East	5	ARM04_3_5	3	4	0	3	1	1	1	0	0	6
2018	ARM04	East	5	ARM04_3_5	3	5	0	3	0	0	0	0	0	3
2018	ARM05	East	5	ARM05_1_5	1	1	0	1	0	0	0	0	0	1
2018	ARM05	East	5	ARM05_1_5	1	2	0	0	0	1	0	0	2	3
2018	ARM05	East	5	ARM05_1_5	1	3	0	0	0	0	0	0	0	0
2018	ARM05	East	5	ARM05_1_5	1	4	0	0	0	0	0	0	0	0
2018	ARM05	East	5	ARM05_1_5	1	5	0	0	0	0	0	0	0	0
2018	ARM05	East	5	ARM05_2_5	2	1	0	1	0	0	0	0	0	1
2018	ARM05	East	5	ARM05_2_5	2	2	0	0	0	0	0	0	0	0
2018	ARM05	East	5	ARM05_2_5	2	3	0	0	1	0	0	0	0	1
2018	ARM05	East	5	ARM05_2_5	2	4	0	0	0	0	0	0	0	0
2018	ARM05	East	5	ARM05_2_5	2	5	0	0	0	0	0	0	0	0
2018	ARM05	East	5	ARM05_3_5	3	1	0	0	0	0	0	0	0	0
2018	ARM05	East	5	ARM05_3_5	3	2	0	0	0	2	0	0	0	2
2018	ARM05	East	5	ARM05_3_5	3	3	0	0	0	0	0	0	0	0
2018	ARM05	East	5	ARM05_3_5	3	4	0	0	0	0	1	0	0	1
2018	ARM05	East	5	ARM05_3_5	3	5	0	0	0	0	0	0	0	0
2018	ARM12	East	5	ARM12_1_5	1	1	0	0	0	0	0	1	0	1
2018	ARM12	East	5	ARM12_1_5	1	2	0	0	0	0	0	0	0	0
2018	ARM12	East	5	ARM12_1_5	1	3	0	0	1	0	0	0	0	1
2018	ARM12	East	5	ARM12_1_5	1	4	0	0	0	0	0	0	0	0
2018	ARM12	East	5	ARM12_1_5	1	5	0	0	0	1	0	0	0	1
2018	ARM12	East	5	ARM12_2_5	2	1	0	1	0	0	0	0	0	1
2018	ARM12	East	5	ARM12_2_5	2	2	0	0	0	0	0	0	0	0
2018	ARM12	East	5	ARM12_2_5	2	3	0	0	0	0	0	0	0	0
2018	ARM12	East	5	ARM12_2_5	2	4	0	1	0	2	0	2	1	6
2018	ARM12	East	5	ARM12_2_5	2	5	0	0	0	0	0	0	0	0
2018	ARM12	East	5	ARM12_3_5	3	1	0	0	0	0	0	0	0	0
2018	ARM12	East	5	ARM12_3_5	3	2	0	0	0	0	0	0	0	0
2018	ARM12	East	5	ARM12_3_5	3	3	0	3	0	0	0	1	0	4
2018	ARM12	East	5	ARM12_3_5	3	4	1	2	0	0	0	0	0	3
2018	ARM12	East	5	ARM12_3_5	3	5	0	1	0	1	1	0	0	3
2018	ARM01	West	5	ARM01_1_5	1	1	2	0	5	2	1	0	1	11
2018	ARM01	West	5	ARM01_1_5	1	2	0	0	2	0	0	0	0	2
2018	ARM01	West	5	ARM01_1_5	1	3	0	0	1	0	0	0	0	1
2018	ARM01	West	5	ARM01_1_5	1	4	0	0	0	0	1	0	0	1
2018	ARM01	West	5	ARM01_1_5	1	5	0	0	0	0	1	0	1	2
2018	ARM01	West	5	ARM01_2_5	2	1	1	0	1	0	0	2	1	5
2018	ARM01	West	5	ARM01_2_5	2	2	0	4	0	0	0	0	1	5
2018	ARM01	West	5	ARM01_2_5	2	3	0	0	1	1	0	1	0	3
2018	ARM01	West	5	ARM01_2_5	2	4	0	1	0	2	0	1	0	4
2018	ARM01	West	5	ARM01_2_5	2	5	0	0	2	0	1	0	0	3
2018	ARM01	West	5	ARM01_3_5	3	1	4	1	0	1	1	1	0	8
2018	ARM01	West	5	ARM01_3_5	3	2	4	0	0	1	0	1	0	6
2018	ARM01	West	5	ARM01_3_5	3	3	2	2	3	0	1	0	0	8
2018	ARM01	West	5	ARM01_3_5	3	4	4	0	0	1	0	0	0	5
2018	ARM01	West	5	ARM01_3_5	3	5	1	2	2	1	0	0	0	6
2018	ARM02	West	5	ARM02_1_5	1	1	2	0	1	0	0	0	0	3
2018	ARM02	West	5	ARM02_1_5	1	2	0	0	0	0	1	0	0	1
2018	ARM02	West	5	ARM02_1_5	1	3	0	0	0	0	0	0	1	1
2018	ARM02	West	5	ARM02_1_5	1	4	2	2	1	3	1	1	0	10
2018	ARM02	West	5	ARM02_1_5	1	5	1	0	1	1	0	0	1	4
2018	ARM02	West	5	ARM02_2_5	2	1	0	0	0	0	1	0	0	1
2018	ARM02	West	5	ARM02_2_5	2	2	0	0	1	0	0	0	2	3
2018	ARM02	West	5	ARM02_2_5	2	3	1	2	2	0	0	0	3	8
2018	ARM02	West	5	ARM02_2_5	2	4	2	0	2	0	1	0	5	10
2018	ARM02	West	5	ARM02_2_5	2	5	0	0	2	1	0	0	1	4
2018	ARM02	West	5	ARM02_3_5	3	1	0	0	0	1	1	0	0	2
2018	ARM02	West	5	ARM02_3_5	3	2	1	0	0	0	1	0	3	5
2018	ARM02	West	5	ARM02_3_5	3	3	0	1	0	0	1	0	0	2
2018	ARM02	West	5	ARM02_3_5	3	4	0	1	0	0	0	0	0	1
2018	ARM02	West	5	ARM02_3_5	3	5	2	0	1	0	0	0	0	3
2018	ARM06	West	5	ARM06_1_5	1	1	0	0	2	1	0	0	1	4
2018	ARM06	West	5	ARM06_1_5	1	2	0	0	0	1	0	0	1	2
2018	ARM06	West	5	ARM06_1_5	1	3	0	1	1	1	0	0	0	3
2018	ARM06	West	5	ARM06_1_5	1	4	0	0	0	1	0	0	0	1
2018	ARM06	West	5	ARM06_1_5	1	5	0	0	0	1	0	0	1	2
2018	ARM06	West	5	ARM06_2_5	2	1	0	0	0	0	0	0	0	0
2018	ARM06	West	5	ARM06_2_5	2	2	0	1	2	0	0	1	1	5
2018	ARM06	West	5	ARM06_2_5	2	3	0	0	0	0	0	0	0	0
2018	ARM06	West	5	ARM06_2_5	2	4	1	0	0	5	0	0	1	7
2018	ARM06	West	5	ARM06_2_5	2	5	1	0	1	2	0	0	0	4
2018	ARM06	West	5	ARM06_3_5	3	1	2	0	0	3	1	0	0	6
2018	ARM06	West	5	ARM06_3_5	3	2	1	0	1	2	0	0	0	4
2018	ARM06	West	5	ARM06_3_5	3	3	1	0	1	0	0	0	1	3
2018	ARM06	West	5	ARM06_3_5	3	4	4	0	0	1	0	1	0	6
2018	ARM06	West	5	ARM06_3_5	3	5	1	0	1	0	0	0	1	3
2018	ARM07	West	5	ARM07_1_5	1	1	0	1	0	5	3	3	0	12
2018	ARM07	West	5	ARM07_1_5	1	2	4	0	1	4	2	0	0	11
2018	ARM07	West	5	ARM07_1_5	1	3	1	1	0	3	6	0	0	11
2018	ARM07	West	5	ARM07_1_5	1	4	1	1	4	1	2	2	0	11
2018	ARM07	West	5	ARM07_1_5	1	5	0	0	4	3	0	3	0	10
2018	ARM07	West	5	ARM07_2_5	2	1	3	0	0	2	1	0	0	6
2018	ARM07	West	5	ARM07_2_5	2	2	0	0	0	3	0	3	0	6
2018	ARM07	West	5	ARM07_2_5	2	3	1	1	0	0	1	3	0	6
2018	ARM07	West	5	ARM07_2_5	2	4	1	2	0	2	3	1	0	9
2018	ARM07	West	5	ARM07_2_5	2	5	0	0	0	3	0	0	0	3
2018	ARM07	West	5	ARM07_3_5	3	1	0	0	1	2	3	1	1	8
2018	ARM07	West	5	ARM07_3_5	3	2	0	1	0	1	2	0	0	4
2018	ARM07	West	5	ARM07_3_5	3	3	1	0	2	2	2	3	0	10
2018	ARM07	West	5	ARM07_3_5	3	4	0	0	1	3	0	3	0	7
2018	ARM07	West	5	ARM07_3_5	3	5	3	2	0	3	3	1	0	12
2018	ARM08	West	5	ARM08_1_5	1	1	0	0	0	1	0	1	0	2
2018	ARM08	West	5	ARM08_1_5	1	2	1	0	0	1	0	0	2	4
2018	ARM08	West	5	ARM08_1_5	1	3	0	1	0	3	0	2	0	6
2018	ARM08	West	5	ARM08_1_5	1	4	0	1	0	4	0	0	0	5
2018	ARM08	West	5	ARM08_1_5	1	5	2	0	0	1	0	2	0	5
2018	ARM08	West	5	ARM08_2_5	2	1	0	0	0	0	0	0	0	0
2018	ARM08	West	5	ARM08_2_5	2	2	2	0	0	2	0	0	0	4
2018	ARM08	West	5	ARM08_2_5	2	3	1	0	0	0	0	0	0	1
2018	ARM08	West	5	ARM08_2_5	2	4	3	0	2	0	0	0	0	5
2018	ARM08	West	5	ARM08_2_5	2	5	0	0	0	2	0	2	3	7
2018	ARM08	West	5	ARM08_3_5	3	1	1	0	0	0	0	0	0	1
2018	ARM08	West	5	ARM08_3_5	3	2	1	0	0	0	0	0	0	1
2018	ARM08	West	5	ARM08_3_5	3	3	0	0	0	0	0	0	0	0
2018	ARM08	West	5	ARM08_3_5	3	4	0	0	0	1	0	0	0	1
2018	ARM08	West	5	ARM08_3_5	3	5	0	0	0	0	0	0	0	0
2018	ARM03	East	15	ARM03_1_15	1	1	0	0	0	0	0	0	1	1
2018	ARM03	East	15	ARM03_1_15	1	2	0	1	1	0	0	1	0	3
2018	ARM03	East	15	ARM03_1_15	1	3	0	0	0	1	4	1	0	6
2018	ARM03	East	15	ARM03_1_15	1	4	1	1	0	1	1	0	1	5
2018	ARM03	East	15	ARM03_1_15	1	5	0	0	0	1	0	0	0	1
2018	ARM03	East	15	ARM03_2_15	2	1	1	0	0	1	0	0	2	4
2018	ARM03	East	15	ARM03_2_15	2	2	0	2	1	0	2	2	1	8
2018	ARM03	East	15	ARM03_2_15	2	3	0	0	1	0	1	2	0	4
2018	ARM03	East	15	ARM03_2_15	2	4	0	0	0	0	1	0	0	1
2018	ARM03	East	15	ARM03_2_15	2	5	0	0	1	0	0	0	0	1
2018	ARM03	East	15	ARM03_3_15	3	1	0	0	1	0	0	0	0	1
2018	ARM03	East	15	ARM03_3_15	3	2	0	0	0	0	0	0	0	0
2018	ARM03	East	15	ARM03_3_15	3	3	0	0	2	0	0	0	0	2
2018	ARM03	East	15	ARM03_3_15	3	4	0	0	0	2	1	2	0	5
2018	ARM03	East	15	ARM03_3_15	3	5	0	0	0	0	0	1	1	2
2018	ARM04	East	15	ARM04_1_15	1	1	0	1	0	0	0	0	0	1
2018	ARM04	East	15	ARM04_1_15	1	2	0	2	0	0	0	2	1	5
2018	ARM04	East	15	ARM04_1_15	1	3	1	2	0	0	0	0	1	4
2018	ARM04	East	15	ARM04_1_15	1	4	0	0	0	1	0	0	0	1
2018	ARM04	East	15	ARM04_1_15	1	5	0	0	0	0	0	0	0	0
2018	ARM04	East	15	ARM04_2_15	2	1	0	0	0	0	0	0	1	1
2018	ARM04	East	15	ARM04_2_15	2	2	0	0	1	1	1	0	0	3
2018	ARM04	East	15	ARM04_2_15	2	3	0	0	0	0	0	0	0	0
2018	ARM04	East	15	ARM04_2_15	2	4	0	1	0	2	0	1	0	4
2018	ARM04	East	15	ARM04_2_15	2	5	0	2	1	1	2	1	1	8
2018	ARM04	East	15	ARM04_3_15	3	1	0	0	0	0	0	0	0	0
2018	ARM04	East	15	ARM04_3_15	3	2	1	1	0	1	0	0	0	3
2018	ARM04	East	15	ARM04_3_15	3	3	1	0	0	1	0	0	0	2
2018	ARM04	East	15	ARM04_3_15	3	4	0	0	0	0	1	0	0	1
2018	ARM04	East	15	ARM04_3_15	3	5	0	0	0	1	0	0	0	1
2018	ARM05	East	15	ARM05_1_15	1	1	0	0	0	0	2	0	0	2
2018	ARM05	East	15	ARM05_1_15	1	2	0	0	0	0	0	0	0	0
2018	ARM05	East	15	ARM05_1_15	1	3	0	0	0	0	0	0	0	0
2018	ARM05	East	15	ARM05_1_15	1	4	0	0	0	0	0	0	0	0
2018	ARM05	East	15	ARM05_1_15	1	5	0	0	0	0	0	0	0	0
2018	ARM05	East	15	ARM05_2_15	2	1	0	0	0	0	0	0	0	0
2018	ARM05	East	15	ARM05_2_15	2	2	0	2	1	0	1	0	0	4
2018	ARM05	East	15	ARM05_2_15	2	3	0	0	0	0	0	0	0	0
2018	ARM05	East	15	ARM05_2_15	2	4	0	0	0	0	0	0	0	0
2018	ARM05	East	15	ARM05_2_15	2	5	0	0	0	0	0	0	0	0
2018	ARM05	East	15	ARM05_3_15	3	1	0	0	0	0	0	0	0	0
2018	ARM05	East	15	ARM05_3_15	3	2	0	0	0	0	0	0	0	0
2018	ARM05	East	15	ARM05_3_15	3	3	0	0	0	0	0	0	0	0
2018	ARM05	East	15	ARM05_3_15	3	4	0	0	0	0	0	0	0	0
2018	ARM05	East	15	ARM05_3_15	3	5	0	0	0	0	0	0	0	0
2018	ARM12	East	15	ARM12_1_15	1	1	0	0	0	0	0	0	0	0
2018	ARM12	East	15	ARM12_1_15	1	2	0	0	0	0	0	1	0	1
2018	ARM12	East	15	ARM12_1_15	1	3	0	0	0	0	0	0	0	0
2018	ARM12	East	15	ARM12_1_15	1	4	0	0	0	0	0	0	0	0
2018	ARM12	East	15	ARM12_1_15	1	5	0	0	0	0	0	0	0	0
2018	ARM12	East	15	ARM12_2_15	2	1	0	0	0	0	0	0	0	0
2018	ARM12	East	15	ARM12_2_15	2	2	0	0	0	0	0	0	0	0
2018	ARM12	East	15	ARM12_2_15	2	3	0	0	0	1	1	0	0	2
2018	ARM12	East	15	ARM12_2_15	2	4	0	0	0	0	0	0	0	0
2018	ARM12	East	15	ARM12_2_15	2	5	0	0	0	0	0	0	0	0
2018	ARM12	East	15	ARM12_3_15	3	1	0	0	0	0	0	0	0	0
2018	ARM12	East	15	ARM12_3_15	3	2	0	0	0	0	0	0	0	0
2018	ARM12	East	15	ARM12_3_15	3	3	0	0	0	0	0	0	0	0
2018	ARM12	East	15	ARM12_3_15	3	4	0	0	0	0	0	0	0	0
2018	ARM12	East	15	ARM12_3_15	3	5	0	0	0	0	0	0	0	0
2018	ARM01	West	15	ARM01_1_15	1	1	1	0	0	0	0	0	0	1
2018	ARM01	West	15	ARM01_1_15	1	2	1	0	1	1	3	2	0	8
2018	ARM01	West	15	ARM01_1_15	1	3	1	0	1	1	0	1	0	4
2018	ARM01	West	15	ARM01_1_15	1	4	0	0	0	0	1	1	0	2
2018	ARM01	West	15	ARM01_1_15	1	5	0	0	0	1	3	1	3	8
2018	ARM01	West	15	ARM01_2_15	2	1	0	0	0	1	1	1	0	3
2018	ARM01	West	15	ARM01_2_15	2	2	1	0	1	2	0	2	1	7
2018	ARM01	West	15	ARM01_2_15	2	3	1	0	0	4	1	0	0	6
2018	ARM01	West	15	ARM01_2_15	2	4	1	0	0	0	2	0	0	3
2018	ARM01	West	15	ARM01_2_15	2	5	0	0	0	3	0	1	0	4
2018	ARM01	West	15	ARM01_3_15	3	1	1	0	1	2	3	0	0	7
2018	ARM01	West	15	ARM01_3_15	3	2	2	0	0	0	1	0	0	3
2018	ARM01	West	15	ARM01_3_15	3	3	0	0	0	1	0	0	0	1
2018	ARM01	West	15	ARM01_3_15	3	4	1	0	1	1	3	0	0	6
2018	ARM01	West	15	ARM01_3_15	3	5	1	0	0	2	2	1	0	6
2018	ARM02	West	15	ARM02_1_15	1	1	0	2	1	2	1	0	1	7
2018	ARM02	West	15	ARM02_1_15	1	2	0	1	1	0	0	0	0	2
2018	ARM02	West	15	ARM02_1_15	1	3	0	5	0	1	1	1	1	9
2018	ARM02	West	15	ARM02_1_15	1	4	0	0	0	0	2	1	1	4
2018	ARM02	West	15	ARM02_1_15	1	5	0	1	0	1	0	1	0	3
2018	ARM02	West	15	ARM02_2_15	2	1	2	3	0	1	0	1	0	7
2018	ARM02	West	15	ARM02_2_15	2	2	0	5	0	3	2	1	0	11
2018	ARM02	West	15	ARM02_2_15	2	3	0	1	0	4	0	0	3	8
2018	ARM02	West	15	ARM02_2_15	2	4	1	1	3	3	3	1	0	12
2018	ARM02	West	15	ARM02_2_15	2	5	0	3	0	2	5	0	0	10
2018	ARM02	West	15	ARM02_3_15	3	1	0	0	0	1	2	1	0	4
2018	ARM02	West	15	ARM02_3_15	3	2	0	0	0	1	2	3	0	6
2018	ARM02	West	15	ARM02_3_15	3	3	0	0	0	2	2	0	0	4
2018	ARM02	West	15	ARM02_3_15	3	4	0	6	0	4	1	1	0	12
2018	ARM02	West	15	ARM02_3_15	3	5	0	0	0	2	1	0	1	4
2018	ARM06	West	15	ARM06_1_15	1	1	0	1	0	0	0	1	0	2
2018	ARM06	West	15	ARM06_1_15	1	2	1	0	0	2	0	0	0	3
2018	ARM06	West	15	ARM06_1_15	1	3	1	0	0	3	0	1	0	5
2018	ARM06	West	15	ARM06_1_15	1	4	0	3	0	0	3	1	0	7
2018	ARM06	West	15	ARM06_1_15	1	5	0	1	0	1	0	0	0	2
2018	ARM06	West	15	ARM06_2_15	2	1	0	0	0	0	0	0	0	0
2018	ARM06	West	15	ARM06_2_15	2	2	3	0	0	1	1	1	0	6
2018	ARM06	West	15	ARM06_2_15	2	3	0	1	0	0	0	0	0	1
2018	ARM06	West	15	ARM06_2_15	2	4	0	0	0	0	0	0	0	0
2018	ARM06	West	15	ARM06_2_15	2	5	0	5	2	0	0	0	0	7
2018	ARM06	West	15	ARM06_3_15	3	1	0	0	1	1	1	0	0	3
2018	ARM06	West	15	ARM06_3_15	3	2	2	0	0	3	1	1	0	7
2018	ARM06	West	15	ARM06_3_15	3	3	0	1	0	1	0	0	0	2
2018	ARM06	West	15	ARM06_3_15	3	4	0	0	1	1	2	0	0	4
2018	ARM06	West	15	ARM06_3_15	3	5	0	2	0	2	0	2	0	6
2018	ARM07	West	15	ARM07_1_15	1	1	0	0	1	0	2	1	1	5
2018	ARM07	West	15	ARM07_1_15	1	2	0	0	0	0	2	0	0	2
2018	ARM07	West	15	ARM07_1_15	1	3	0	1	0	2	5	0	1	9
2018	ARM07	West	15	ARM07_1_15	1	4	0	0	0	0	0	0	0	0
2018	ARM07	West	15	ARM07_1_15	1	5	0	0	0	1	2	0	1	4
2018	ARM07	West	15	ARM07_2_15	2	1	1	0	0	0	0	0	2	3
2018	ARM07	West	15	ARM07_2_15	2	2	1	0	0	1	2	0	0	4
2018	ARM07	West	15	ARM07_2_15	2	3	0	0	0	1	0	0	0	1
2018	ARM07	West	15	ARM07_2_15	2	4	0	1	0	2	0	2	0	5
2018	ARM07	West	15	ARM07_2_15	2	5	0	0	0	0	0	0	0	0
2018	ARM07	West	15	ARM07_3_15	3	1	0	1	1	1	3	1	0	7
2018	ARM07	West	15	ARM07_3_15	3	2	0	0	0	2	3	0	0	5
2018	ARM07	West	15	ARM07_3_15	3	3	1	0	0	0	4	1	0	6
2018	ARM07	West	15	ARM07_3_15	3	4	0	2	0	1	1	1	0	5
2018	ARM07	West	15	ARM07_3_15	3	5	0	1	2	1	1	3	1	9
2018	ARM08	West	15	ARM08_1_15	1	1	0	0	0	1	0	0	0	1
2018	ARM08	West	15	ARM08_1_15	1	2	0	0	0	1	0	0	0	1
2018	ARM08	West	15	ARM08_1_15	1	3	1	0	0	0	0	1	0	2
2018	ARM08	West	15	ARM08_1_15	1	4	0	0	0	1	1	1	0	3
2018	ARM08	West	15	ARM08_1_15	1	5	0	1	0	0	0	1	0	2
2018	ARM08	West	15	ARM08_2_15	2	1	0	0	0	0	0	0	0	0
2018	ARM08	West	15	ARM08_2_15	2	2	0	1	0	0	0	1	0	2
2018	ARM08	West	15	ARM08_2_15	2	3	0	1	0	2	0	0	0	3
2018	ARM08	West	15	ARM08_2_15	2	4	0	0	0	0	1	1	0	2
2018	ARM08	West	15	ARM08_2_15	2	5	0	0	0	0	0	0	0	0
2018	ARM08	West	15	ARM08_3_15	3	1	0	0	3	0	0	1	0	4
2018	ARM08	West	15	ARM08_3_15	3	2	0	0	0	0	0	1	2	3
2018	ARM08	West	15	ARM08_3_15	3	3	1	0	0	3	0	0	0	4
2018	ARM08	West	15	ARM08_3_15	3	4	0	0	1	1	1	2	0	5
2018	ARM08	West	15	ARM08_3_15	3	5	0	0	0	1	0	0	0	1
2019	ARM09	Lagoon	2	ARM09_1_2	1	1	2	0	9	1	0	0	12	24
2019	ARM09	Lagoon	2	ARM09_1_2	1	2	7	1	5	0	0	0	11	24
2019	ARM09	Lagoon	2	ARM09_1_2	1	3	2	1	5	0	0	0	16	24
2019	ARM09	Lagoon	2	ARM09_1_2	1	4	9	0	0	0	0	0	0	9
2019	ARM09	Lagoon	2	ARM09_1_2	1	5	5	6	1	0	0	0	0	12
2019	ARM09	Lagoon	2	ARM09_2_2	2	1	2	5	0	0	0	0	9	16
2019	ARM09	Lagoon	2	ARM09_2_2	2	2	2	14	1	0	0	0	2	19
2019	ARM09	Lagoon	2	ARM09_2_2	2	3	3	6	0	0	0	0	3	12
2019	ARM09	Lagoon	2	ARM09_2_2	2	4	6	0	0	0	0	0	3	9
2019	ARM09	Lagoon	2	ARM09_2_2	2	5	1	4	0	0	0	0	3	8
2019	ARM09	Lagoon	2	ARM09_3_2	3	1	2	1	0	0	0	0	2	5
2019	ARM09	Lagoon	2	ARM09_3_2	3	2	7	1	0	1	0	0	1	10
2019	ARM09	Lagoon	2	ARM09_3_2	3	3	16	15	0	0	0	0	11	42
2019	ARM09	Lagoon	2	ARM09_3_2	3	4	1	0	11	0	0	0	9	21
2019	ARM09	Lagoon	2	ARM09_3_2	3	5	6	0	1	0	0	0	13	20
2019	ARM10	Lagoon	2	ARM10_1_2	1	1	0	0	0	0	0	0	0	0
2019	ARM10	Lagoon	2	ARM10_1_2	1	2	0	0	0	0	1	0	3	4
2019	ARM10	Lagoon	2	ARM10_1_2	1	3	0	0	1	0	0	0	1	2
2019	ARM10	Lagoon	2	ARM10_1_2	1	4	0	0	1	1	0	0	0	2
2019	ARM10	Lagoon	2	ARM10_1_2	1	5	0	0	0	0	0	0	2	2
2019	ARM10	Lagoon	2	ARM10_2_2	2	1	0	0	1	0	0	0	2	3
2019	ARM10	Lagoon	2	ARM10_2_2	2	2	0	0	0	1	0	0	1	2
2019	ARM10	Lagoon	2	ARM10_2_2	2	3	0	0	0	1	0	0	0	1
2019	ARM10	Lagoon	2	ARM10_2_2	2	4	0	0	2	1	0	0	1	4
2019	ARM10	Lagoon	2	ARM10_2_2	2	5	0	0	0	1	0	0	0	1
2019	ARM10	Lagoon	2	ARM10_3_2	3	1	0	0	1	2	0	0	0	3
2019	ARM10	Lagoon	2	ARM10_3_2	3	2	0	0	1	0	0	0	0	1
2019	ARM10	Lagoon	2	ARM10_3_2	3	3	0	1	1	0	0	0	0	2
2019	ARM10	Lagoon	2	ARM10_3_2	3	4	0	2	5	0	1	0	1	9
2019	ARM10	Lagoon	2	ARM10_3_2	3	5	0	0	0	1	0	0	0	1
2019	ARM11	Lagoon	2	ARM11_1_2	1	1	2	0	1	1	0	0	0	4
2019	ARM11	Lagoon	2	ARM11_1_2	1	2	0	0	1	1	0	0	0	2
2019	ARM11	Lagoon	2	ARM11_1_2	1	3	0	0	3	0	1	0	1	5
2019	ARM11	Lagoon	2	ARM11_1_2	1	4	0	0	2	1	0	0	1	4
2019	ARM11	Lagoon	2	ARM11_1_2	1	5	1	0	2	0	1	1	0	5
2019	ARM11	Lagoon	2	ARM11_2_2	2	1	0	0	3	0	0	1	0	4
2019	ARM11	Lagoon	2	ARM11_2_2	2	2	0	0	3	5	0	0	1	9
2019	ARM11	Lagoon	2	ARM11_2_2	2	3	1	0	0	0	0	0	1	2
2019	ARM11	Lagoon	2	ARM11_2_2	2	4	0	0	0	0	0	0	0	0
2019	ARM11	Lagoon	2	ARM11_2_2	2	5	0	0	0	2	0	0	1	3
2019	ARM11	Lagoon	2	ARM11_3_2	3	1	0	0	0	1	1	0	0	2
2019	ARM11	Lagoon	2	ARM11_3_2	3	2	0	0	0	0	0	0	0	0
2019	ARM11	Lagoon	2	ARM11_3_2	3	3	0	0	0	0	1	1	0	2
2019	ARM11	Lagoon	2	ARM11_3_2	3	4	0	0	0	0	2	0	0	2
2019	ARM11	Lagoon	2	ARM11_3_2	3	5	0	0	0	0	0	0	0	0
2019	ARM03	East	5	ARM03_1_5	1	1	1	0	1	0	1	1	1	5
2019	ARM03	East	5	ARM03_1_5	1	2	0	1	1	0	2	1	6	11
2019	ARM03	East	5	ARM03_1_5	1	3	1	0	1	1	0	1	1	5
2019	ARM03	East	5	ARM03_1_5	1	4	2	0	2	0	0	2	3	9
2019	ARM03	East	5	ARM03_1_5	1	5	3	0	1	0	3	0	13	20
2019	ARM03	East	5	ARM03_2_5	2	1	2	0	0	1	1	3	2	9
2019	ARM03	East	5	ARM03_2_5	2	2	3	0	0	0	0	5	0	8
2019	ARM03	East	5	ARM03_2_5	2	3	1	0	1	0	0	1	6	9
2019	ARM03	East	5	ARM03_2_5	2	4	1	0	1	1	0	5	0	8
2019	ARM03	East	5	ARM03_2_5	2	5	2	0	5	0	2	0	2	11
2019	ARM03	East	5	ARM03_3_5	3	1	1	1	1	1	0	4	20	28
2019	ARM03	East	5	ARM03_3_5	3	2	2	1	0	0	1	2	2	8
2019	ARM03	East	5	ARM03_3_5	3	3	1	0	0	1	0	1	7	10
2019	ARM03	East	5	ARM03_3_5	3	4	3	0	3	1	3	3	1	14
2019	ARM03	East	5	ARM03_3_5	3	5	1	0	1	4	8	1	0	15
2019	ARM04	East	5	ARM04_1_5	1	1	0	0	0	0	0	0	0	0
2019	ARM04	East	5	ARM04_1_5	1	2	0	0	4	0	0	0	0	4
2019	ARM04	East	5	ARM04_1_5	1	3	0	0	0	0	0	0	0	0
2019	ARM04	East	5	ARM04_1_5	1	4	0	1	3	1	0	2	1	8
2019	ARM04	East	5	ARM04_1_5	1	5	1	0	1	1	0	0	0	3
2019	ARM04	East	5	ARM04_2_5	2	1	0	0	0	3	0	0	0	3
2019	ARM04	East	5	ARM04_2_5	2	2	0	0	0	1	0	0	0	1
2019	ARM04	East	5	ARM04_2_5	2	3	1	0	5	0	0	0	0	6
2019	ARM04	East	5	ARM04_2_5	2	4	0	1	2	0	0	0	1	4
2019	ARM04	East	5	ARM04_2_5	2	5	0	0	3	1	0	0	0	4
2019	ARM04	East	5	ARM04_3_5	3	1	0	0	0	3	0	5	0	8
2019	ARM04	East	5	ARM04_3_5	3	2	0	1	0	0	0	0	0	1
2019	ARM04	East	5	ARM04_3_5	3	3	0	0	0	0	0	0	0	0
2019	ARM04	East	5	ARM04_3_5	3	4	0	0	0	0	0	0	0	0
2019	ARM04	East	5	ARM04_3_5	3	5	0	2	0	0	0	0	1	3
2019	ARM05	East	5	ARM05_1_5	1	1	0	0	1	0	1	0	2	4
2019	ARM05	East	5	ARM05_1_5	1	2	1	0	0	1	0	1	1	4
2019	ARM05	East	5	ARM05_1_5	1	3	1	0	0	0	0	1	1	3
2019	ARM05	East	5	ARM05_1_5	1	4	0	0	0	1	1	1	1	4
2019	ARM05	East	5	ARM05_1_5	1	5	0	0	0	1	0	0	6	7
2019	ARM05	East	5	ARM05_2_5	2	1	0	1	0	0	0	2	1	4
2019	ARM05	East	5	ARM05_2_5	2	2	6	0	0	1	0	0	1	8
2019	ARM05	East	5	ARM05_2_5	2	3	0	0	4	0	0	0	1	5
2019	ARM05	East	5	ARM05_2_5	2	4	0	0	0	0	0	0	6	6
2019	ARM05	East	5	ARM05_2_5	2	5	2	0	0	0	0	0	1	3
2019	ARM05	East	5	ARM05_3_5	3	1	0	0	3	0	0	0	2	5
2019	ARM05	East	5	ARM05_3_5	3	2	0	0	0	1	0	0	0	1
2019	ARM05	East	5	ARM05_3_5	3	3	0	5	0	0	0	0	0	5
2019	ARM05	East	5	ARM05_3_5	3	4	0	0	0	0	0	0	3	3
2019	ARM05	East	5	ARM05_3_5	3	5	3	0	1	0	0	0	1	5
2019	ARM12	East	5	ARM12_1_5	1	1	4	0	0	0	0	0	0	4
2019	ARM12	East	5	ARM12_1_5	1	2	0	0	0	0	0	0	3	3
2019	ARM12	East	5	ARM12_1_5	1	3	1	0	0	0	0	0	1	2
2019	ARM12	East	5	ARM12_1_5	1	4	0	0	1	0	0	0	1	2
2019	ARM12	East	5	ARM12_1_5	1	5	0	0	3	1	0	0	3	7
2019	ARM12	East	5	ARM12_2_5	2	1	1	0	2	0	2	0	0	5
2019	ARM12	East	5	ARM12_2_5	2	2	0	0	0	0	0	0	2	2
2019	ARM12	East	5	ARM12_2_5	2	3	0	0	7	0	0	0	10	17
2019	ARM12	East	5	ARM12_2_5	2	4	0	1	1	0	0	0	1	3
2019	ARM12	East	5	ARM12_2_5	2	5	0	0	0	0	3	0	1	4
2019	ARM12	East	5	ARM12_3_5	3	1	3	0	1	0	0	0	0	4
2019	ARM12	East	5	ARM12_3_5	3	2	1	0	3	0	0	0	1	5
2019	ARM12	East	5	ARM12_3_5	3	3	3	0	0	0	1	0	1	5
2019	ARM12	East	5	ARM12_3_5	3	4	1	0	5	0	0	0	0	6
2019	ARM12	East	5	ARM12_3_5	3	5	10	0	0	0	0	0	1	11
2019	ARM01	West	5	ARM01_1_5	1	1	0	1	0	1	2	0	7	11
2019	ARM01	West	5	ARM01_1_5	1	2	0	2	0	1	0	1	5	9
2019	ARM01	West	5	ARM01_1_5	1	3	0	0	0	1	0	0	1	2
2019	ARM01	West	5	ARM01_1_5	1	4	1	0	2	0	0	0	0	3
2019	ARM01	West	5	ARM01_1_5	1	5	2	0	0	0	0	0	0	2
2019	ARM01	West	5	ARM01_2_5	2	1	0	1	0	0	0	0	0	1
2019	ARM01	West	5	ARM01_2_5	2	2	0	0	0	0	0	0	0	0
2019	ARM01	West	5	ARM01_2_5	2	3	0	0	0	3	0	2	0	5
2019	ARM01	West	5	ARM01_2_5	2	4	3	1	3	0	0	0	0	7
2019	ARM01	West	5	ARM01_2_5	2	5	0	0	0	0	0	0	4	4
2019	ARM01	West	5	ARM01_3_5	3	1	1	1	0	3	0	0	0	5
2019	ARM01	West	5	ARM01_3_5	3	2	0	1	0	1	0	0	3	5
2019	ARM01	West	5	ARM01_3_5	3	3	0	0	0	0	0	0	3	3
2019	ARM01	West	5	ARM01_3_5	3	4	0	0	0	0	0	0	1	1
2019	ARM01	West	5	ARM01_3_5	3	5	1	0	3	0	0	1	2	7
2019	ARM02	West	5	ARM02_1_5	1	1	0	0	0	0	0	1	0	1
2019	ARM02	West	5	ARM02_1_5	1	2	0	1	1	1	0	0	1	4
2019	ARM02	West	5	ARM02_1_5	1	3	0	1	0	0	0	0	0	1
2019	ARM02	West	5	ARM02_1_5	1	4	0	1	0	0	0	0	0	1
2019	ARM02	West	5	ARM02_1_5	1	5	1	1	0	0	0	0	2	4
2019	ARM02	West	5	ARM02_2_5	2	1	2	0	0	0	0	0	0	2
2019	ARM02	West	5	ARM02_2_5	2	2	1	0	0	0	0	0	0	1
2019	ARM02	West	5	ARM02_2_5	2	3	3	0	0	1	0	0	1	5
2019	ARM02	West	5	ARM02_2_5	2	4	5	1	0	0	1	0	0	7
2019	ARM02	West	5	ARM02_2_5	2	5	0	1	0	0	0	0	0	1
2019	ARM02	West	5	ARM02_3_5	3	1	0	0	1	0	0	0	0	1
2019	ARM02	West	5	ARM02_3_5	3	2	2	0	0	0	0	0	0	2
2019	ARM02	West	5	ARM02_3_5	3	3	0	0	1	0	0	0	0	1
2019	ARM02	West	5	ARM02_3_5	3	4	2	0	0	0	1	0	1	4
2019	ARM02	West	5	ARM02_3_5	3	5	1	1	2	1	0	0	1	6
2019	ARM06	West	5	ARM06_1_5	1	1	1	1	0	1	2	0	3	8
2019	ARM06	West	5	ARM06_1_5	1	2	2	1	0	1	1	1	1	7
2019	ARM06	West	5	ARM06_1_5	1	3	3	0	0	1	0	0	0	4
2019	ARM06	West	5	ARM06_1_5	1	4	1	0	1	0	0	0	0	2
2019	ARM06	West	5	ARM06_1_5	1	5	3	0	0	2	0	0	1	6
2019	ARM06	West	5	ARM06_2_5	2	1	0	1	4	0	0	0	2	7
2019	ARM06	West	5	ARM06_2_5	2	2	1	0	0	0	1	0	1	3
2019	ARM06	West	5	ARM06_2_5	2	3	3	0	1	0	0	0	2	6
2019	ARM06	West	5	ARM06_2_5	2	4	1	1	0	0	0	0	0	2
2019	ARM06	West	5	ARM06_2_5	2	5	0	0	0	0	0	0	0	0
2019	ARM06	West	5	ARM06_3_5	3	1	0	0	0	0	0	0	7	7
2019	ARM06	West	5	ARM06_3_5	3	2	0	0	0	0	0	0	0	0
2019	ARM06	West	5	ARM06_3_5	3	3	0	0	0	0	0	0	0	0
2019	ARM06	West	5	ARM06_3_5	3	4	0	0	0	0	0	0	0	0
2019	ARM06	West	5	ARM06_3_5	3	5	0	0	0	0	0	1	0	1
2019	ARM07	West	5	ARM07_1_5	1	1	0	1	0	5	1	3	0	10
2019	ARM07	West	5	ARM07_1_5	1	2	4	0	1	4	1	0	0	10
2019	ARM07	West	5	ARM07_1_5	1	3	1	1	0	3	3	0	0	8
2019	ARM07	West	5	ARM07_1_5	1	4	2	1	4	1	1	2	0	11
2019	ARM07	West	5	ARM07_1_5	1	5	0	0	4	3	4	3	0	14
2019	ARM07	West	5	ARM07_2_5	2	1	3	0	0	2	1	0	0	6
2019	ARM07	West	5	ARM07_2_5	2	2	0	0	0	3	2	3	0	8
2019	ARM07	West	5	ARM07_2_5	2	3	1	1	0	0	1	3	0	6
2019	ARM07	West	5	ARM07_2_5	2	4	1	2	0	2	1	1	0	7
2019	ARM07	West	5	ARM07_2_5	2	5	0	0	0	3	0	0	0	3
2019	ARM07	West	5	ARM07_3_5	3	1	0	0	1	2	3	1	1	8
2019	ARM07	West	5	ARM07_3_5	3	2	0	1	0	1	2	0	0	4
2019	ARM07	West	5	ARM07_3_5	3	3	1	0	2	2	2	3	0	10
2019	ARM07	West	5	ARM07_3_5	3	4	0	0	1	3	0	3	0	7
2019	ARM07	West	5	ARM07_3_5	3	5	3	2	0	3	3	1	0	12
2019	ARM08	West	5	ARM08_1_5	1	1	3	0	0	0	0	6	2	11
2019	ARM08	West	5	ARM08_1_5	1	2	2	1	4	1	0	1	2	11
2019	ARM08	West	5	ARM08_1_5	1	3	1	0	2	0	3	1	1	8
2019	ARM08	West	5	ARM08_1_5	1	4	5	0	0	1	2	13	0	21
2019	ARM08	West	5	ARM08_1_5	1	5	0	0	0	6	0	0	4	10
2019	ARM08	West	5	ARM08_2_5	2	1	6	0	0	1	0	3	7	17
2019	ARM08	West	5	ARM08_2_5	2	2	2	0	1	1	0	1	1	6
2019	ARM08	West	5	ARM08_2_5	2	3	3	0	1	0	0	0	0	4
2019	ARM08	West	5	ARM08_2_5	2	4	1	0	0	0	0	0	0	1
2019	ARM08	West	5	ARM08_2_5	2	5	0	2	0	0	0	0	3	5
2019	ARM08	West	5	ARM08_3_5	3	1	1	0	0	5	0	0	0	6
2019	ARM08	West	5	ARM08_3_5	3	2	1	0	0	0	0	3	0	4
2019	ARM08	West	5	ARM08_3_5	3	3	1	0	0	0	1	0	3	5
2019	ARM08	West	5	ARM08_3_5	3	4	1	0	0	1	0	0	0	2
2019	ARM08	West	5	ARM08_3_5	3	5	1	0	0	0	1	0	5	7
2019	ARM03	East	15	ARM03_1_15	1	1	0	1	2	0	0	1	0	4
2019	ARM03	East	15	ARM03_1_15	1	2	0	0	0	0	0	0	0	0
2019	ARM03	East	15	ARM03_1_15	1	3	0	0	1	0	0	0	1	2
2019	ARM03	East	15	ARM03_1_15	1	4	0	0	0	0	0	1	0	1
2019	ARM03	East	15	ARM03_1_15	1	5	0	0	0	0	0	0	1	1
2019	ARM03	East	15	ARM03_2_15	2	1	0	0	1	1	0	0	2	4
2019	ARM03	East	15	ARM03_2_15	2	2	0	0	1	0	0	0	2	3
2019	ARM03	East	15	ARM03_2_15	2	3	0	0	1	0	0	0	1	2
2019	ARM03	East	15	ARM03_2_15	2	4	0	0	0	0	0	0	1	1
2019	ARM03	East	15	ARM03_2_15	2	5	0	0	0	0	0	0	1	1
2019	ARM03	East	15	ARM03_3_15	3	1	0	0	0	2	0	0	2	4
2019	ARM03	East	15	ARM03_3_15	3	2	1	1	0	0	0	0	1	3
2019	ARM03	East	15	ARM03_3_15	3	3	0	0	0	0	0	0	1	1
2019	ARM03	East	15	ARM03_3_15	3	4	0	1	2	0	1	0	0	4
2019	ARM03	East	15	ARM03_3_15	3	5	0	0	1	0	0	2	0	3
2019	ARM04	East	15	ARM04_1_15	1	1	0	0	0	0	0	2	0	2
2019	ARM04	East	15	ARM04_1_15	1	2	0	0	0	0	0	0	0	0
2019	ARM04	East	15	ARM04_1_15	1	3	1	0	0	0	0	0	0	1
2019	ARM04	East	15	ARM04_1_15	1	4	3	0	0	1	0	0	0	4
2019	ARM04	East	15	ARM04_1_15	1	5	0	0	0	0	1	0	0	1
2019	ARM04	East	15	ARM04_2_15	2	1	0	0	0	1	2	0	0	3
2019	ARM04	East	15	ARM04_2_15	2	2	0	0	0	0	0	0	0	0
2019	ARM04	East	15	ARM04_2_15	2	3	1	0	1	0	0	3	1	6
2019	ARM04	East	15	ARM04_2_15	2	4	0	1	0	0	0	1	0	2
2019	ARM04	East	15	ARM04_2_15	2	5	2	1	0	1	0	1	2	7
2019	ARM04	East	15	ARM04_3_15	3	1	0	0	0	0	0	1	0	1
2019	ARM04	East	15	ARM04_3_15	3	2	0	0	1	0	0	0	1	2
2019	ARM04	East	15	ARM04_3_15	3	3	0	0	0	0	0	3	0	3
2019	ARM04	East	15	ARM04_3_15	3	4	0	0	0	1	0	0	0	1
2019	ARM04	East	15	ARM04_3_15	3	5	0	0	0	0	0	0	1	1
2019	ARM05	East	15	ARM05_1_15	1	1	1	0	5	0	0	0	2	8
2019	ARM05	East	15	ARM05_1_15	1	2	1	0	2	0	1	0	0	4
2019	ARM05	East	15	ARM05_1_15	1	3	0	1	0	0	1	0	1	3
2019	ARM05	East	15	ARM05_1_15	1	4	0	1	0	0	0	0	0	1
2019	ARM05	East	15	ARM05_1_15	1	5	4	0	0	1	0	0	1	6
2019	ARM05	East	15	ARM05_2_15	2	1	3	0	0	0	0	0	1	4
2019	ARM05	East	15	ARM05_2_15	2	2	1	0	1	0	0	0	2	4
2019	ARM05	East	15	ARM05_2_15	2	3	1	0	1	0	1	0	1	4
2019	ARM05	East	15	ARM05_2_15	2	4	1	0	0	0	0	0	1	2
2019	ARM05	East	15	ARM05_2_15	2	5	1	1	1	0	0	0	1	4
2019	ARM05	East	15	ARM05_3_15	3	1	0	0	1	0	1	0	0	2
2019	ARM05	East	15	ARM05_3_15	3	2	0	0	0	0	4	0	2	6
2019	ARM05	East	15	ARM05_3_15	3	3	0	0	1	0	3	0	0	4
2019	ARM05	East	15	ARM05_3_15	3	4	0	0	0	1	0	0	1	2
2019	ARM05	East	15	ARM05_3_15	3	5	0	0	0	0	2	0	1	3
2019	ARM12	East	15	ARM12_1_15	1	1	2	1	1	1	0	0	0	5
2019	ARM12	East	15	ARM12_1_15	1	2	3	0	0	0	0	1	0	4
2019	ARM12	East	15	ARM12_1_15	1	3	2	2	7	4	0	0	0	15
2019	ARM12	East	15	ARM12_1_15	1	4	0	0	1	0	0	0	1	2
2019	ARM12	East	15	ARM12_1_15	1	5	0	0	3	0	0	0	3	6
2019	ARM12	East	15	ARM12_2_15	2	1	0	3	1	1	0	7	1	13
2019	ARM12	East	15	ARM12_2_15	2	2	1	0	5	0	0	0	10	16
2019	ARM12	East	15	ARM12_2_15	2	3	3	0	0	1	1	0	1	6
2019	ARM12	East	15	ARM12_2_15	2	4	0	1	0	0	0	0	15	16
2019	ARM12	East	15	ARM12_2_15	2	5	0	0	0	0	0	1	3	4
2019	ARM12	East	15	ARM12_3_15	3	1	0	0	0	1	0	2	3	6
2019	ARM12	East	15	ARM12_3_15	3	2	0	3	0	0	0	3	5	11
2019	ARM12	East	15	ARM12_3_15	3	3	0	0	1	0	0	2	5	8
2019	ARM12	East	15	ARM12_3_15	3	4	6	0	0	0	0	0	3	9
2019	ARM12	East	15	ARM12_3_15	3	5	0	0	0	1	0	1	1	3
2019	ARM01	West	15	ARM01_1_15	1	1	1	2	0	1	3	3	4	14
2019	ARM01	West	15	ARM01_1_15	1	2	5	1	0	1	1	0	5	13
2019	ARM01	West	15	ARM01_1_15	1	3	1	2	1	1	3	4	3	15
2019	ARM01	West	15	ARM01_1_15	1	4	0	0	0	5	4	2	1	12
2019	ARM01	West	15	ARM01_1_15	1	5	1	2	0	9	6	0	2	20
2019	ARM01	West	15	ARM01_2_15	2	1	1	0	0	1	1	0	2	5
2019	ARM01	West	15	ARM01_2_15	2	2	2	1	0	0	2	0	1	6
2019	ARM01	West	15	ARM01_2_15	2	3	2	0	0	1	1	0	1	5
2019	ARM01	West	15	ARM01_2_15	2	4	1	1	1	0	0	1	2	6
2019	ARM01	West	15	ARM01_2_15	2	5	1	1	0	1	0	0	2	5
2019	ARM01	West	15	ARM01_3_15	3	1	0	0	1	0	0	1	4	6
2019	ARM01	West	15	ARM01_3_15	3	2	1	0	1	0	0	1	1	4
2019	ARM01	West	15	ARM01_3_15	3	3	0	0	0	1	2	1	2	6
2019	ARM01	West	15	ARM01_3_15	3	4	1	1	0	0	3	0	1	6
2019	ARM01	West	15	ARM01_3_15	3	5	1	0	0	1	0	0	2	4
2019	ARM02	West	15	ARM02_1_15	1	1	0	3	0	0	0	0	0	3
2019	ARM02	West	15	ARM02_1_15	1	2	0	0	0	0	0	2	0	2
2019	ARM02	West	15	ARM02_1_15	1	3	0	0	0	0	2	0	0	2
2019	ARM02	West	15	ARM02_1_15	1	4	0	0	0	0	2	2	0	4
2019	ARM02	West	15	ARM02_1_15	1	5	0	0	0	0	0	0	0	0
2019	ARM02	West	15	ARM02_2_15	2	1	0	2	0	0	0	1	0	3
2019	ARM02	West	15	ARM02_2_15	2	2	0	0	0	1	0	1	0	2
2019	ARM02	West	15	ARM02_2_15	2	3	0	1	0	1	1	1	0	4
2019	ARM02	West	15	ARM02_2_15	2	4	0	0	0	0	1	1	0	2
2019	ARM02	West	15	ARM02_2_15	2	5	0	1	0	1	1	2	0	5
2019	ARM02	West	15	ARM02_3_15	3	1	0	1	0	0	1	0	2	4
2019	ARM02	West	15	ARM02_3_15	3	2	1	2	0	0	0	2	0	5
2019	ARM02	West	15	ARM02_3_15	3	3	0	0	0	0	1	0	1	2
2019	ARM02	West	15	ARM02_3_15	3	4	0	0	0	0	0	0	4	4
2019	ARM02	West	15	ARM02_3_15	3	5	0	0	0	0	0	0	0	0
2019	ARM06	West	15	ARM06_1_15	1	1	0	3	0	1	1	0	2	7
2019	ARM06	West	15	ARM06_1_15	1	2	2	1	0	1	3	0	1	8
2019	ARM06	West	15	ARM06_1_15	1	3	0	0	1	3	0	0	0	4
2019	ARM06	West	15	ARM06_1_15	1	4	1	0	0	0	1	0	1	3
2019	ARM06	West	15	ARM06_1_15	1	5	0	0	0	0	0	0	3	3
2019	ARM06	West	15	ARM06_2_15	2	1	0	0	0	0	1	0	1	2
2019	ARM06	West	15	ARM06_2_15	2	2	0	0	0	1	0	0	0	1
2019	ARM06	West	15	ARM06_2_15	2	3	0	0	0	0	0	1	1	2
2019	ARM06	West	15	ARM06_2_15	2	4	2	0	0	1	0	1	3	7
2019	ARM06	West	15	ARM06_2_15	2	5	0	0	0	0	1	0	2	3
2019	ARM06	West	15	ARM06_3_15	3	1	0	0	0	0	1	0	1	2
2019	ARM06	West	15	ARM06_3_15	3	2	0	0	0	0	0	1	2	3
2019	ARM06	West	15	ARM06_3_15	3	3	1	0	0	0	0	0	6	7
2019	ARM06	West	15	ARM06_3_15	3	4	NA	NA	NA	NA	NA	NA	NA	NA
2019	ARM06	West	15	ARM06_3_15	3	5	NA	NA	NA	NA	NA	NA	NA	NA
2019	ARM07	West	15	ARM07_1_15	1	1	2	0	0	1	0	0	3	6
2019	ARM07	West	15	ARM07_1_15	1	2	0	0	0	0	0	1	9	10
2019	ARM07	West	15	ARM07_1_15	1	3	2	0	0	2	1	1	3	9
2019	ARM07	West	15	ARM07_1_15	1	4	1	0	0	0	1	2	2	6
2019	ARM07	West	15	ARM07_1_15	1	5	1	1	0	1	1	2	3	9
2019	ARM07	West	15	ARM07_2_15	2	1	0	0	1	0	0	1	3	5
2019	ARM07	West	15	ARM07_2_15	2	2	1	0	1	0	0	1	0	3
2019	ARM07	West	15	ARM07_2_15	2	3	0	0	0	1	2	1	5	9
2019	ARM07	West	15	ARM07_2_15	2	4	1	0	0	0	2	0	3	6
2019	ARM07	West	15	ARM07_2_15	2	5	1	1	0	0	1	0	2	5
2019	ARM07	West	15	ARM07_3_15	3	1	2	0	0	0	0	1	3	6
2019	ARM07	West	15	ARM07_3_15	3	2	4	1	0	0	2	0	1	8
2019	ARM07	West	15	ARM07_3_15	3	3	2	0	0	1	0	0	2	5
2019	ARM07	West	15	ARM07_3_15	3	4	1	1	0	0	0	1	1	4
2019	ARM07	West	15	ARM07_3_15	3	5	1	1	1	0	0	0	4	7
2019	ARM08	West	15	ARM08_1_15	1	1	0	0	0	2	0	5	1	8
2019	ARM08	West	15	ARM08_1_15	1	2	2	0	0	1	1	4	10	18
2019	ARM08	West	15	ARM08_1_15	1	3	0	0	4	0	0	0	0	4
2019	ARM08	West	15	ARM08_1_15	1	4	0	0	0	0	2	0	3	5
2019	ARM08	West	15	ARM08_1_15	1	5	2	0	1	1	0	0	0	4
2019	ARM08	West	15	ARM08_2_15	2	1	1	1	0	0	1	0	1	4
2019	ARM08	West	15	ARM08_2_15	2	2	1	0	0	0	1	0	1	3
2019	ARM08	West	15	ARM08_2_15	2	3	1	0	0	1	0	0	2	4
2019	ARM08	West	15	ARM08_2_15	2	4	2	0	0	0	0	1	0	3
2019	ARM08	West	15	ARM08_2_15	2	5	3	2	3	0	0	3	4	15
2019	ARM08	West	15	ARM08_3_15	3	1	0	0	2	0	2	2	3	9
2019	ARM08	West	15	ARM08_3_15	3	2	0	0	1	0	1	3	1	6
2019	ARM08	West	15	ARM08_3_15	3	3	1	0	0	0	0	1	4	6
2019	ARM08	West	15	ARM08_3_15	3	4	0	0	1	0	0	1	2	4
2019	ARM08	West	15	ARM08_3_15	3	5	0	0	2	0	0	1	3	6
