# Supplementary material for: First insights into coral recruit and juvenile abundances at remote Aldabra Atoll, Seychelles
Source: PLoS One. 2021 Dec 7;16(12):e0260516. doi: 10.1371/journal.pone.0260516 (PMC8651144; doi:10.1371/journal.pone.0260516)
Supplement: S2 Data — (XLSX) [file pone.0260516.s009.xlsx]

## Sheet: Coral recruit data
Site	Months	TileNr	ID	Count
ARM01	Aug-Oct18	1	Acroporidae	3
ARM01	Aug-Oct18	1	Pocilloporidae	2
ARM01	Aug-Oct18	1	Total	5
ARM01	Aug-Oct18	1	Other	0
ARM01	Aug-Oct18	2	Acroporidae	2
ARM01	Aug-Oct18	2	Total	2
ARM01	Aug-Oct18	2	Pocilloporidae	0
ARM01	Aug-Oct18	2	Other	0
ARM01	Aug-Oct18	3	Pocilloporidae	1
ARM01	Aug-Oct18	3	Total	1
ARM01	Aug-Oct18	3	Acroporidae	0
ARM01	Aug-Oct18	3	Other	0
ARM01	Aug-Oct18	4	Total	0
ARM01	Aug-Oct18	4	Pocilloporidae	0
ARM01	Aug-Oct18	4	Acroporidae	0
ARM01	Aug-Oct18	4	Other	0
ARM01	Aug-Oct18	5	Acroporidae	1
ARM01	Aug-Oct18	5	Total	1
ARM01	Aug-Oct18	5	Pocilloporidae	0
ARM01	Aug-Oct18	5	Other	0
ARM01	Aug-Oct18	6	Total	0
ARM01	Aug-Oct18	6	Pocilloporidae	0
ARM01	Aug-Oct18	6	Acroporidae	0
ARM01	Aug-Oct18	6	Other	0
ARM01	Aug-Oct18	7	Pocilloporidae	1
ARM01	Aug-Oct18	7	Total	1
ARM01	Aug-Oct18	7	Acroporidae	0
ARM01	Aug-Oct18	7	Other	0
ARM01	Aug-Oct18	8	Total	0
ARM01	Aug-Oct18	8	Pocilloporidae	0
ARM01	Aug-Oct18	8	Acroporidae	0
ARM01	Aug-Oct18	8	Other	0
ARM01	Aug-Oct18	9	Total	0
ARM01	Aug-Oct18	9	Pocilloporidae	0
ARM01	Aug-Oct18	9	Acroporidae	0
ARM01	Aug-Oct18	9	Other	0
ARM01	Aug-Oct18	10	Pocilloporidae	2
ARM01	Aug-Oct18	10	Total	2
ARM01	Aug-Oct18	10	Acroporidae	0
ARM01	Aug-Oct18	10	Other	0
ARM01	Aug-Oct18	11	Total	0
ARM01	Aug-Oct18	11	Pocilloporidae	0
ARM01	Aug-Oct18	11	Acroporidae	0
ARM01	Aug-Oct18	11	Other	0
ARM01	Oct-Dec18	1	Acroporidae	13
ARM01	Oct-Dec18	1	Pocilloporidae	1
ARM01	Oct-Dec18	1	Total	14
ARM01	Oct-Dec18	1	Other	0
ARM01	Oct-Dec18	2	Acroporidae	4
ARM01	Oct-Dec18	2	Pocilloporidae	1
ARM01	Oct-Dec18	2	Total	5
ARM01	Oct-Dec18	2	Other	0
ARM01	Oct-Dec18	3	Acroporidae	2
ARM01	Oct-Dec18	3	Pocilloporidae	3
ARM01	Oct-Dec18	3	Total	5
ARM01	Oct-Dec18	3	Other	0
ARM01	Oct-Dec18	4	Acroporidae	5
ARM01	Oct-Dec18	4	Other	1
ARM01	Oct-Dec18	4	Pocilloporidae	1
ARM01	Oct-Dec18	4	Total	7
ARM01	Oct-Dec18	5	Total	0
ARM01	Oct-Dec18	5	Pocilloporidae	0
ARM01	Oct-Dec18	5	Acroporidae	0
ARM01	Oct-Dec18	5	Other	0
ARM01	Oct-Dec18	6	Other	1
ARM01	Oct-Dec18	6	Total	1
ARM01	Oct-Dec18	6	Pocilloporidae	0
ARM01	Oct-Dec18	6	Acroporidae	0
ARM01	Oct-Dec18	7	Acroporidae	7
ARM01	Oct-Dec18	7	Pocilloporidae	2
ARM01	Oct-Dec18	7	Total	9
ARM01	Oct-Dec18	7	Other	0
ARM01	Oct-Dec18	8	Acroporidae	5
ARM01	Oct-Dec18	8	Pocilloporidae	2
ARM01	Oct-Dec18	8	Total	7
ARM01	Oct-Dec18	8	Other	0
ARM01	Oct-Dec18	9	Total	0
ARM01	Oct-Dec18	9	Pocilloporidae	0
ARM01	Oct-Dec18	9	Acroporidae	0
ARM01	Oct-Dec18	9	Other	0
ARM01	Oct-Dec18	10	Acroporidae	3
ARM01	Oct-Dec18	10	Pocilloporidae	1
ARM01	Oct-Dec18	10	Total	4
ARM01	Oct-Dec18	10	Other	0
ARM01	Oct-Dec18	11	Acroporidae	11
ARM01	Oct-Dec18	11	Total	11
ARM01	Oct-Dec18	11	Pocilloporidae	0
ARM01	Oct-Dec18	11	Other	0
ARM01	Oct-Dec18	12	Acroporidae	2
ARM01	Oct-Dec18	12	Pocilloporidae	1
ARM01	Oct-Dec18	12	Total	3
ARM01	Oct-Dec18	12	Other	0
ARM01	Dec18-Feb19	1	Acroporidae	2
ARM01	Dec18-Feb19	1	Other	2
ARM01	Dec18-Feb19	1	Pocilloporidae	1
ARM01	Dec18-Feb19	1	Total	5
ARM01	Dec18-Feb19	2	Acroporidae	1
ARM01	Dec18-Feb19	2	Other	1
ARM01	Dec18-Feb19	2	Pocilloporidae	0
ARM01	Dec18-Feb19	2	Total	2
ARM01	Dec18-Feb19	3	Acroporidae	1
ARM01	Dec18-Feb19	3	Other	14
ARM01	Dec18-Feb19	3	Pocilloporidae	2
ARM01	Dec18-Feb19	3	Total	17
ARM01	Dec18-Feb19	4	Pocilloporidae	0
ARM01	Dec18-Feb19	4	Acroporidae	0
ARM01	Dec18-Feb19	4	Other	1
ARM01	Dec18-Feb19	4	Total	1
ARM01	Dec18-Feb19	5	Acroporidae	0
ARM01	Dec18-Feb19	5	Other	0
ARM01	Dec18-Feb19	5	Pocilloporidae	3
ARM01	Dec18-Feb19	5	Total	3
ARM01	Dec18-Feb19	6	Pocilloporidae	0
ARM01	Dec18-Feb19	6	Other	0
ARM01	Dec18-Feb19	6	Acroporidae	1
ARM01	Dec18-Feb19	6	Total	1
ARM01	Dec18-Feb19	7	Pocilloporidae	0
ARM01	Dec18-Feb19	7	Other	0
ARM01	Dec18-Feb19	7	Acroporidae	3
ARM01	Dec18-Feb19	7	Total	3
ARM01	Dec18-Feb19	8	Acroporidae	1
ARM01	Dec18-Feb19	8	Pocilloporidae	1
ARM01	Dec18-Feb19	8	Total	2
ARM01	Dec18-Feb19	8	Other	0
ARM01	Dec18-Feb19	9	Acroporidae	4
ARM01	Dec18-Feb19	9	Pocilloporidae	3
ARM01	Dec18-Feb19	9	Other	0
ARM01	Dec18-Feb19	9	Total	7
ARM01	Dec18-Feb19	10	Acroporidae	1
ARM01	Dec18-Feb19	10	Other	19
ARM01	Dec18-Feb19	10	Pocilloporidae	6
ARM01	Dec18-Feb19	10	Total	26
ARM01	Dec18-Feb19	11	Pocilloporidae	1
ARM01	Dec18-Feb19	11	Total	1
ARM01	Dec18-Feb19	11	Acroporidae	0
ARM01	Dec18-Feb19	11	Other	0
ARM01	Dec18-Feb19	12	Acroporidae	1
ARM01	Dec18-Feb19	12	Other	6
ARM01	Dec18-Feb19	12	Pocilloporidae	8
ARM01	Dec18-Feb19	12	Total	15
ARM01	Dec18-Feb19	13	Acroporidae	5
ARM01	Dec18-Feb19	13	Pocilloporidae	1
ARM01	Dec18-Feb19	13	Total	6
ARM01	Dec18-Feb19	13	Other	0
ARM01	Dec18-Feb19	14	Acroporidae	15
ARM01	Dec18-Feb19	14	Other	3
ARM01	Dec18-Feb19	14	Pocilloporidae	1
ARM01	Dec18-Feb19	14	Total	19
ARM01	Feb-Apr19	1	Pocilloporidae	1
ARM01	Feb-Apr19	1	Total	1
ARM01	Feb-Apr19	1	Acroporidae	0
ARM01	Feb-Apr19	1	Other	0
ARM01	Feb-Apr19	2	Acroporidae	1
ARM01	Feb-Apr19	2	Total	1
ARM01	Feb-Apr19	2	Pocilloporidae	0
ARM01	Feb-Apr19	2	Other	0
ARM01	Feb-Apr19	3	Total	0
ARM01	Feb-Apr19	3	Pocilloporidae	0
ARM01	Feb-Apr19	3	Acroporidae	0
ARM01	Feb-Apr19	3	Other	0
ARM01	Feb-Apr19	4	Total	0
ARM01	Feb-Apr19	4	Pocilloporidae	0
ARM01	Feb-Apr19	4	Acroporidae	0
ARM01	Feb-Apr19	4	Other	0
ARM01	Feb-Apr19	5	Total	0
ARM01	Feb-Apr19	5	Pocilloporidae	0
ARM01	Feb-Apr19	5	Acroporidae	0
ARM01	Feb-Apr19	5	Other	0
ARM01	Feb-Apr19	6	Other	1
ARM01	Feb-Apr19	6	Total	1
ARM01	Feb-Apr19	6	Acroporidae	0
ARM01	Feb-Apr19	6	Pocilloporidae	0
ARM01	Feb-Apr19	7	Total	0
ARM01	Feb-Apr19	7	Pocilloporidae	0
ARM01	Feb-Apr19	7	Acroporidae	0
ARM01	Feb-Apr19	7	Other	0
ARM01	Feb-Apr19	8	Pocilloporidae	1
ARM01	Feb-Apr19	8	Total	1
ARM01	Feb-Apr19	8	Acroporidae	0
ARM01	Feb-Apr19	8	Other	0
ARM01	Feb-Apr19	9	Pocilloporidae	1
ARM01	Feb-Apr19	9	Total	1
ARM01	Feb-Apr19	9	Acroporidae	0
ARM01	Feb-Apr19	9	Other	0
ARM01	Feb-Apr19	10	Pocilloporidae	2
ARM01	Feb-Apr19	10	Total	2
ARM01	Feb-Apr19	10	Acroporidae	0
ARM01	Feb-Apr19	10	Other	0
ARM01	Feb-Apr19	11	Pocilloporidae	1
ARM01	Feb-Apr19	11	Total	1
ARM01	Feb-Apr19	11	Acroporidae	0
ARM01	Feb-Apr19	11	Other	0
ARM01	Feb-Apr19	12	Other	1
ARM01	Feb-Apr19	12	Total	1
ARM01	Feb-Apr19	12	Pocilloporidae	0
ARM01	Feb-Apr19	12	Acroporidae	0
ARM01	Feb-Apr19	13	Pocilloporidae	2
ARM01	Feb-Apr19	13	Total	2
ARM01	Feb-Apr19	13	Acroporidae	0
ARM01	Feb-Apr19	13	Other	0
ARM01	Feb-Apr19	14	Acroporidae	4
ARM01	Feb-Apr19	14	Pocilloporidae	4
ARM01	Feb-Apr19	14	Total	8
ARM01	Feb-Apr19	14	Other	0
ARM01	Apr-Jun19	1	Pocilloporidae	1
ARM01	Apr-Jun19	1	Total	1
ARM01	Apr-Jun19	1	Acroporidae	0
ARM01	Apr-Jun19	1	Other	0
ARM01	Apr-Jun19	2	Acroporidae	1
ARM01	Apr-Jun19	2	Total	1
ARM01	Apr-Jun19	2	Pocilloporidae	0
ARM01	Apr-Jun19	2	Other	0
ARM01	Apr-Jun19	3	Total	0
ARM01	Apr-Jun19	3	Pocilloporidae	0
ARM01	Apr-Jun19	3	Acroporidae	0
ARM01	Apr-Jun19	3	Other	0
ARM01	Apr-Jun19	4	Total	0
ARM01	Apr-Jun19	4	Pocilloporidae	0
ARM01	Apr-Jun19	4	Acroporidae	0
ARM01	Apr-Jun19	4	Other	0
ARM01	Apr-Jun19	5	Total	0
ARM01	Apr-Jun19	5	Pocilloporidae	0
ARM01	Apr-Jun19	5	Acroporidae	0
ARM01	Apr-Jun19	5	Other	0
ARM01	Apr-Jun19	6	Other	1
ARM01	Apr-Jun19	6	Total	1
ARM01	Apr-Jun19	6	Pocilloporidae	0
ARM01	Apr-Jun19	6	Acroporidae	0
ARM01	Apr-Jun19	7	Total	0
ARM01	Apr-Jun19	7	Pocilloporidae	0
ARM01	Apr-Jun19	7	Acroporidae	0
ARM01	Apr-Jun19	7	Other	0
ARM01	Apr-Jun19	8	Pocilloporidae	1
ARM01	Apr-Jun19	8	Total	1
ARM01	Apr-Jun19	8	Acroporidae	0
ARM01	Apr-Jun19	8	Other	0
ARM01	Apr-Jun19	9	Pocilloporidae	1
ARM01	Apr-Jun19	9	Total	1
ARM01	Apr-Jun19	9	Acroporidae	0
ARM01	Apr-Jun19	9	Other	0
ARM01	Apr-Jun19	10	Pocilloporidae	2
ARM01	Apr-Jun19	10	Total	2
ARM01	Apr-Jun19	10	Acroporidae	0
ARM01	Apr-Jun19	10	Other	0
ARM01	Jun-Aug19	1	Pocilloporidae	1
ARM01	Jun-Aug19	1	Total	1
ARM01	Jun-Aug19	1	Acroporidae	0
ARM01	Jun-Aug19	1	Other	0
ARM01	Jun-Aug19	2	Pocilloporidae	2
ARM01	Jun-Aug19	2	Total	2
ARM01	Jun-Aug19	2	Acroporidae	0
ARM01	Jun-Aug19	2	Other	0
ARM01	Jun-Aug19	3	Acroporidae	2
ARM01	Jun-Aug19	3	Total	2
ARM01	Jun-Aug19	3	Pocilloporidae	0
ARM01	Jun-Aug19	3	Other	0
ARM01	Jun-Aug19	4	Total	0
ARM01	Jun-Aug19	4	Pocilloporidae	0
ARM01	Jun-Aug19	4	Acroporidae	0
ARM01	Jun-Aug19	4	Other	0
ARM01	Jun-Aug19	5	Total	0
ARM01	Jun-Aug19	5	Pocilloporidae	0
ARM01	Jun-Aug19	5	Acroporidae	0
ARM01	Jun-Aug19	5	Other	0
ARM01	Jun-Aug19	6	Pocilloporidae	2
ARM01	Jun-Aug19	6	Total	2
ARM01	Jun-Aug19	6	Acroporidae	0
ARM01	Jun-Aug19	6	Other	0
ARM01	Jun-Aug19	7	Total	0
ARM01	Jun-Aug19	7	Pocilloporidae	0
ARM01	Jun-Aug19	7	Acroporidae	0
ARM01	Jun-Aug19	7	Other	0
ARM01	Jun-Aug19	8	Pocilloporidae	1
ARM01	Jun-Aug19	8	Total	1
ARM01	Jun-Aug19	8	Acroporidae	0
ARM01	Jun-Aug19	8	Other	0
ARM01	Jun-Aug19	9	Pocilloporidae	2
ARM01	Jun-Aug19	9	Total	2
ARM01	Jun-Aug19	9	Acroporidae	0
ARM01	Jun-Aug19	9	Other	0
ARM09	Aug-Oct18	1	Acroporidae	18
ARM09	Aug-Oct18	1	Other	4
ARM09	Aug-Oct18	1	Pocilloporidae	48
ARM09	Aug-Oct18	1	Total	70
ARM09	Aug-Oct18	2	Acroporidae	19
ARM09	Aug-Oct18	2	Other	3
ARM09	Aug-Oct18	2	Pocilloporidae	58
ARM09	Aug-Oct18	2	Total	80
ARM09	Aug-Oct18	3	Acroporidae	29
ARM09	Aug-Oct18	3	Other	14
ARM09	Aug-Oct18	3	Pocilloporidae	48
ARM09	Aug-Oct18	3	Total	91
ARM09	Aug-Oct18	4	Acroporidae	6
ARM09	Aug-Oct18	4	Other	7
ARM09	Aug-Oct18	4	Pocilloporidae	35
ARM09	Aug-Oct18	4	Total	48
ARM09	Aug-Oct18	5	Acroporidae	2
ARM09	Aug-Oct18	5	Other	1
ARM09	Aug-Oct18	5	Pocilloporidae	21
ARM09	Aug-Oct18	5	Total	24
ARM09	Aug-Oct18	6	Acroporidae	6
ARM09	Aug-Oct18	6	Other	3
ARM09	Aug-Oct18	6	Pocilloporidae	19
ARM09	Aug-Oct18	6	Total	28
ARM09	Aug-Oct18	7	Acroporidae	2
ARM09	Aug-Oct18	7	Other	2
ARM09	Aug-Oct18	7	Pocilloporidae	22
ARM09	Aug-Oct18	7	Total	26
ARM09	Aug-Oct18	8	Acroporidae	9
ARM09	Aug-Oct18	8	Other	5
ARM09	Aug-Oct18	8	Pocilloporidae	7
ARM09	Aug-Oct18	8	Total	21
ARM09	Aug-Oct18	9	Acroporidae	20
ARM09	Aug-Oct18	9	Other	7
ARM09	Aug-Oct18	9	Pocilloporidae	26
ARM09	Aug-Oct18	9	Total	53
ARM09	Aug-Oct18	10	Acroporidae	4
ARM09	Aug-Oct18	10	Other	3
ARM09	Aug-Oct18	10	Pocilloporidae	42
ARM09	Aug-Oct18	10	Total	49
ARM09	Aug-Oct18	11	Acroporidae	3
ARM09	Aug-Oct18	11	Other	1
ARM09	Aug-Oct18	11	Pocilloporidae	15
ARM09	Aug-Oct18	11	Total	19
ARM09	Aug-Oct18	12	Acroporidae	17
ARM09	Aug-Oct18	12	Other	7
ARM09	Aug-Oct18	12	Pocilloporidae	84
ARM09	Aug-Oct18	12	Total	108
ARM09	Oct-Dec18	1	Acroporidae	26
ARM09	Oct-Dec18	1	Other	2
ARM09	Oct-Dec18	1	Pocilloporidae	47
ARM09	Oct-Dec18	1	Total	75
ARM09	Oct-Dec18	2	Acroporidae	23
ARM09	Oct-Dec18	2	Other	9
ARM09	Oct-Dec18	2	Pocilloporidae	62
ARM09	Oct-Dec18	2	Total	94
ARM09	Oct-Dec18	3	Acroporidae	41
ARM09	Oct-Dec18	3	Other	5
ARM09	Oct-Dec18	3	Pocilloporidae	83
ARM09	Oct-Dec18	3	Total	129
ARM09	Oct-Dec18	4	Acroporidae	35
ARM09	Oct-Dec18	4	Other	6
ARM09	Oct-Dec18	4	Pocilloporidae	81
ARM09	Oct-Dec18	4	Total	122
ARM09	Oct-Dec18	5	Acroporidae	52
ARM09	Oct-Dec18	5	Other	16
ARM09	Oct-Dec18	5	Pocilloporidae	91
ARM09	Oct-Dec18	5	Total	159
ARM09	Oct-Dec18	6	Acroporidae	18
ARM09	Oct-Dec18	6	Other	7
ARM09	Oct-Dec18	6	Pocilloporidae	58
ARM09	Oct-Dec18	6	Total	83
ARM09	Oct-Dec18	7	Other	8
ARM09	Oct-Dec18	7	Pocilloporidae	31
ARM09	Oct-Dec18	7	Total	39
ARM09	Oct-Dec18	7	Acroporidae	0
ARM09	Oct-Dec18	8	Acroporidae	14
ARM09	Oct-Dec18	8	Other	9
ARM09	Oct-Dec18	8	Pocilloporidae	68
ARM09	Oct-Dec18	8	Total	91
ARM09	Oct-Dec18	9	Acroporidae	35
ARM09	Oct-Dec18	9	Other	12
ARM09	Oct-Dec18	9	Pocilloporidae	43
ARM09	Oct-Dec18	9	Total	90
ARM09	Oct-Dec18	10	Acroporidae	11
ARM09	Oct-Dec18	10	Other	3
ARM09	Oct-Dec18	10	Pocilloporidae	48
ARM09	Oct-Dec18	10	Total	62
ARM09	Oct-Dec18	11	Acroporidae	9
ARM09	Oct-Dec18	11	Other	4
ARM09	Oct-Dec18	11	Pocilloporidae	40
ARM09	Oct-Dec18	11	Total	53
ARM09	Oct-Dec18	12	Acroporidae	7
ARM09	Oct-Dec18	12	Other	11
ARM09	Oct-Dec18	12	Pocilloporidae	87
ARM09	Oct-Dec18	12	Total	105
ARM09	Dec18-Feb19	1	Acroporidae	21
ARM09	Dec18-Feb19	1	Other	5
ARM09	Dec18-Feb19	1	Pocilloporidae	18
ARM09	Dec18-Feb19	1	Total	44
ARM09	Dec18-Feb19	2	Acroporidae	8
ARM09	Dec18-Feb19	2	Other	4
ARM09	Dec18-Feb19	2	Pocilloporidae	68
ARM09	Dec18-Feb19	2	Total	80
ARM09	Dec18-Feb19	3	Acroporidae	8
ARM09	Dec18-Feb19	3	Other	11
ARM09	Dec18-Feb19	3	Pocilloporidae	40
ARM09	Dec18-Feb19	3	Total	59
ARM09	Dec18-Feb19	4	Acroporidae	8
ARM09	Dec18-Feb19	4	Other	8
ARM09	Dec18-Feb19	4	Pocilloporidae	20
ARM09	Dec18-Feb19	4	Total	36
ARM09	Dec18-Feb19	5	Acroporidae	23
ARM09	Dec18-Feb19	5	Other	9
ARM09	Dec18-Feb19	5	Pocilloporidae	43
ARM09	Dec18-Feb19	5	Total	75
ARM09	Dec18-Feb19	6	Acroporidae	7
ARM09	Dec18-Feb19	6	Other	5
ARM09	Dec18-Feb19	6	Pocilloporidae	32
ARM09	Dec18-Feb19	6	Total	44
ARM09	Dec18-Feb19	7	Acroporidae	3
ARM09	Dec18-Feb19	7	Other	1
ARM09	Dec18-Feb19	7	Pocilloporidae	35
ARM09	Dec18-Feb19	7	Total	39
ARM09	Dec18-Feb19	8	Acroporidae	23
ARM09	Dec18-Feb19	8	Pocilloporidae	11
ARM09	Dec18-Feb19	8	Total	34
ARM09	Dec18-Feb19	8	Other	0
ARM09	Dec18-Feb19	9	Acroporidae	4
ARM09	Dec18-Feb19	9	Pocilloporidae	20
ARM09	Dec18-Feb19	9	Total	24
ARM09	Dec18-Feb19	9	Other	0
ARM09	Dec18-Feb19	10	Acroporidae	23
ARM09	Dec18-Feb19	10	Other	3
ARM09	Dec18-Feb19	10	Pocilloporidae	60
ARM09	Dec18-Feb19	10	Total	86
ARM09	Dec18-Feb19	11	Acroporidae	12
ARM09	Dec18-Feb19	11	Other	13
ARM09	Dec18-Feb19	11	Pocilloporidae	97
ARM09	Dec18-Feb19	11	Total	122
ARM09	Dec18-Feb19	12	Acroporidae	1
ARM09	Dec18-Feb19	12	Pocilloporidae	28
ARM09	Dec18-Feb19	12	Total	29
ARM09	Dec18-Feb19	12	Other	0
ARM09	Feb-Apr19	1	Acroporidae	1
ARM09	Feb-Apr19	1	Other	3
ARM09	Feb-Apr19	1	Pocilloporidae	40
ARM09	Feb-Apr19	1	Total	44
ARM09	Feb-Apr19	2	Other	4
ARM09	Feb-Apr19	2	Pocilloporidae	4
ARM09	Feb-Apr19	2	Total	8
ARM09	Feb-Apr19	2	Acroporidae	0
ARM09	Feb-Apr19	3	Acroporidae	4
ARM09	Feb-Apr19	3	Other	9
ARM09	Feb-Apr19	3	Pocilloporidae	61
ARM09	Feb-Apr19	3	Total	74
ARM09	Feb-Apr19	4	Acroporidae	4
ARM09	Feb-Apr19	4	Other	1
ARM09	Feb-Apr19	4	Pocilloporidae	43
ARM09	Feb-Apr19	4	Total	48
ARM09	Feb-Apr19	5	Acroporidae	1
ARM09	Feb-Apr19	5	Other	7
ARM09	Feb-Apr19	5	Pocilloporidae	85
ARM09	Feb-Apr19	5	Total	93
ARM09	Feb-Apr19	6	Acroporidae	1
ARM09	Feb-Apr19	6	Pocilloporidae	11
ARM09	Feb-Apr19	6	Total	12
ARM09	Feb-Apr19	6	Other	0
ARM09	Feb-Apr19	7	Pocilloporidae	30
ARM09	Feb-Apr19	7	Total	30
ARM09	Feb-Apr19	7	Acroporidae	0
ARM09	Feb-Apr19	7	Other	0
ARM09	Feb-Apr19	8	Pocilloporidae	49
ARM09	Feb-Apr19	8	Total	49
ARM09	Feb-Apr19	8	Acroporidae	0
ARM09	Feb-Apr19	8	Other	0
ARM09	Feb-Apr19	9	Acroporidae	5
ARM09	Feb-Apr19	9	Other	1
ARM09	Feb-Apr19	9	Pocilloporidae	16
ARM09	Feb-Apr19	9	Total	22
ARM09	Feb-Apr19	10	Acroporidae	1
ARM09	Feb-Apr19	10	Other	1
ARM09	Feb-Apr19	10	Pocilloporidae	4
ARM09	Feb-Apr19	10	Total	6
ARM09	Feb-Apr19	11	Acroporidae	8
ARM09	Feb-Apr19	11	Other	3
ARM09	Feb-Apr19	11	Pocilloporidae	69
ARM09	Feb-Apr19	11	Total	80
ARM09	Feb-Apr19	12	Acroporidae	6
ARM09	Feb-Apr19	12	Other	8
ARM09	Feb-Apr19	12	Pocilloporidae	78
ARM09	Feb-Apr19	12	Total	92
ARM09	Apr-Jun19	1	Other	9
ARM09	Apr-Jun19	1	Pocilloporidae	15
ARM09	Apr-Jun19	1	Total	24
ARM09	Apr-Jun19	1	Other	0
ARM09	Apr-Jun19	2	Acroporidae	1
ARM09	Apr-Jun19	2	Other	5
ARM09	Apr-Jun19	2	Pocilloporidae	22
ARM09	Apr-Jun19	2	Total	28
ARM09	Apr-Jun19	3	Acroporidae	1
ARM09	Apr-Jun19	3	Other	9
ARM09	Apr-Jun19	3	Pocilloporidae	31
ARM09	Apr-Jun19	3	Total	41
ARM09	Apr-Jun19	4	Other	1
ARM09	Apr-Jun19	4	Pocilloporidae	21
ARM09	Apr-Jun19	4	Total	22
ARM09	Apr-Jun19	4	Acroporidae	0
ARM09	Apr-Jun19	5	Pocilloporidae	33
ARM09	Apr-Jun19	5	Total	33
ARM09	Apr-Jun19	5	Acroporidae	0
ARM09	Apr-Jun19	5	Other	0
ARM09	Apr-Jun19	6	Acroporidae	1
ARM09	Apr-Jun19	6	Other	1
ARM09	Apr-Jun19	6	Pocilloporidae	18
ARM09	Apr-Jun19	6	Total	20
ARM09	Apr-Jun19	7	Pocilloporidae	7
ARM09	Apr-Jun19	7	Total	7
ARM09	Apr-Jun19	7	Acroporidae	0
ARM09	Apr-Jun19	7	Other	0
ARM09	Apr-Jun19	8	Other	1
ARM09	Apr-Jun19	8	Pocilloporidae	47
ARM09	Apr-Jun19	8	Total	48
ARM09	Apr-Jun19	8	Acroporidae	0
ARM09	Apr-Jun19	9	Pocilloporidae	14
ARM09	Apr-Jun19	9	Total	14
ARM09	Apr-Jun19	9	Acroporidae	0
ARM09	Apr-Jun19	9	Other	0
ARM09	Apr-Jun19	10	Other	1
ARM09	Apr-Jun19	10	Pocilloporidae	1
ARM09	Apr-Jun19	10	Total	2
ARM09	Apr-Jun19	10	Acroporidae	0
ARM09	Apr-Jun19	11	Other	2
ARM09	Apr-Jun19	11	Pocilloporidae	9
ARM09	Apr-Jun19	11	Total	11
ARM09	Apr-Jun19	11	Acroporidae	0
ARM09	Apr-Jun19	12	Acroporidae	1
ARM09	Apr-Jun19	12	Other	2
ARM09	Apr-Jun19	12	Pocilloporidae	63
ARM09	Apr-Jun19	12	Total	66
ARM09	Jun-Aug19	1	Pocilloporidae	1
ARM09	Jun-Aug19	1	Total	1
ARM09	Jun-Aug19	1	Acroporidae	0
ARM09	Jun-Aug19	1	Other	0
ARM09	Jun-Aug19	2	Total	0
ARM09	Jun-Aug19	2	Pocilloporidae	0
ARM09	Jun-Aug19	2	Acroporidae	0
ARM09	Jun-Aug19	2	Other	0
ARM09	Jun-Aug19	3	Pocilloporidae	1
ARM09	Jun-Aug19	3	Total	1
ARM09	Jun-Aug19	3	Acroporidae	0
ARM09	Jun-Aug19	3	Other	0
ARM09	Jun-Aug19	4	Total	0
ARM09	Jun-Aug19	4	Pocilloporidae	0
ARM09	Jun-Aug19	4	Acroporidae	0
ARM09	Jun-Aug19	4	Other	0
ARM09	Jun-Aug19	5	Total	0
ARM09	Jun-Aug19	5	Pocilloporidae	0
ARM09	Jun-Aug19	5	Acroporidae	0
ARM09	Jun-Aug19	5	Other	0
ARM09	Jun-Aug19	6	Total	0
ARM09	Jun-Aug19	6	Pocilloporidae	0
ARM09	Jun-Aug19	6	Acroporidae	0
ARM09	Jun-Aug19	6	Other	0
ARM09	Jun-Aug19	7	Acroporidae	1
ARM09	Jun-Aug19	7	Other	1
ARM09	Jun-Aug19	7	Pocilloporidae	38
ARM09	Jun-Aug19	7	Total	40
ARM09	Jun-Aug19	8	Pocilloporidae	1
ARM09	Jun-Aug19	8	Total	1
ARM09	Jun-Aug19	8	Acroporidae	0
ARM09	Jun-Aug19	8	Other	0
ARM09	Jun-Aug19	9	Other	4
ARM09	Jun-Aug19	9	Pocilloporidae	8
ARM09	Jun-Aug19	9	Total	12
ARM09	Jun-Aug19	9	Acroporidae	0
ARM09	Jun-Aug19	10	Acroporidae	1
ARM09	Jun-Aug19	10	Pocilloporidae	17
ARM09	Jun-Aug19	10	Total	18
ARM09	Jun-Aug19	10	Other	0
ARM09	Jun-Aug19	11	Pocilloporidae	23
ARM09	Jun-Aug19	11	Total	23
ARM09	Jun-Aug19	11	Acroporidae	0
ARM09	Jun-Aug19	11	Other	0
ARM09	Jun-Aug19	12	Pocilloporidae	8
ARM09	Jun-Aug19	12	Total	8
ARM09	Jun-Aug19	12	Acroporidae	0
ARM09	Jun-Aug19	12	Other	0
