# Supplementary material for: First insights into coral recruit and juvenile abundances at remote Aldabra Atoll, Seychelles
Source: PLoS One. 2021 Dec 7;16(12):e0260516. doi: 10.1371/journal.pone.0260516 (PMC8651144; doi:10.1371/journal.pone.0260516)
Supplement: S3 Data — (CSV) [file pone.0260516.s010.csv]

Date	Time	TempC	Site	Depth_meters
10/02/2015	09:00	30.646	ARM09	2
10/02/2015	09:30	29.065	ARM09	2
10/02/2015	10:00	28.742	ARM09	2
10/02/2015	10:30	28.816	ARM09	2
10/02/2015	11:00	28.742	ARM09	2
10/02/2015	11:30	28.866	ARM09	2
10/02/2015	12:00	29.265	ARM09	2
10/02/2015	12:30	29.59	ARM09	2
10/02/2015	13:00	30.066	ARM09	2
10/02/2015	13:30	30.444	ARM09	2
10/02/2015	14:00	31.103	ARM09	2
10/02/2015	14:30	31.433	ARM09	2
10/02/2015	15:00	31.561	ARM09	2
10/02/2015	15:30	31.663	ARM09	2
10/02/2015	16:00	31.791	ARM09	2
10/02/2015	16:30	31.944	ARM09	2
10/02/2015	17:00	32.124	ARM09	2
10/02/2015	17:30	31.944	ARM09	2
10/02/2015	18:00	31.714	ARM09	2
10/02/2015	18:30	31.919	ARM09	2
10/02/2015	19:00	31.331	ARM09	2
10/02/2015	19:30	30.596	ARM09	2
10/02/2015	20:00	29.24	ARM09	2
10/02/2015	20:30	28.468	ARM09	2
10/02/2015	21:00	28.345	ARM09	2
10/02/2015	21:30	28.196	ARM09	2
10/02/2015	22:00	27.998	ARM09	2
10/02/2015	22:30	27.825	ARM09	2
10/02/2015	23:00	27.825	ARM09	2
10/02/2015	23:30	27.924	ARM09	2
11/02/2015	00:00	28.097	ARM09	2
11/02/2015	00:30	28.32	ARM09	2
11/02/2015	01:00	28.742	ARM09	2
11/02/2015	01:30	29.165	ARM09	2
11/02/2015	02:00	29.966	ARM09	2
11/02/2015	02:30	30.419	ARM09	2
11/02/2015	03:00	30.9	ARM09	2
11/02/2015	03:30	30.976	ARM09	2
11/02/2015	04:00	31.026	ARM09	2
11/02/2015	04:30	31.026	ARM09	2
11/02/2015	05:00	30.95	ARM09	2
11/02/2015	05:30	30.9	ARM09	2
11/02/2015	06:00	30.773	ARM09	2
11/02/2015	06:30	30.697	ARM09	2
11/02/2015	07:00	30.394	ARM09	2
11/02/2015	07:30	29.69	ARM09	2
11/02/2015	08:00	29.389	ARM09	2
11/02/2015	08:30	29.065	ARM09	2
11/02/2015	09:00	28.816	ARM09	2
11/02/2015	09:30	28.717	ARM09	2
11/02/2015	10:00	28.742	ARM09	2
11/02/2015	10:30	28.766	ARM09	2
11/02/2015	11:00	28.866	ARM09	2
11/02/2015	11:30	28.841	ARM09	2
11/02/2015	12:00	28.99	ARM09	2
11/02/2015	12:30	29.34	ARM09	2
11/02/2015	13:00	29.64	ARM09	2
11/02/2015	13:30	29.715	ARM09	2
11/02/2015	14:00	30.041	ARM09	2
11/02/2015	14:30	30.52	ARM09	2
11/02/2015	15:00	30.925	ARM09	2
11/02/2015	15:30	31.179	ARM09	2
11/02/2015	16:00	31.281	ARM09	2
11/02/2015	16:30	31.306	ARM09	2
11/02/2015	17:00	31.357	ARM09	2
11/02/2015	17:30	31.433	ARM09	2
11/02/2015	18:00	31.281	ARM09	2
11/02/2015	18:30	31.153	ARM09	2
11/02/2015	19:00	31.255	ARM09	2
11/02/2015	19:30	30.849	ARM09	2
11/02/2015	20:00	30.369	ARM09	2
11/02/2015	20:30	29.715	ARM09	2
11/02/2015	21:00	28.667	ARM09	2
11/02/2015	21:30	28.196	ARM09	2
11/02/2015	22:00	28.097	ARM09	2
11/02/2015	22:30	28.097	ARM09	2
11/02/2015	23:00	28.122	ARM09	2
11/02/2015	23:30	28.122	ARM09	2
12/02/2015	00:00	28.122	ARM09	2
12/02/2015	00:30	28.147	ARM09	2
12/02/2015	01:00	28.295	ARM09	2
12/02/2015	01:30	28.568	ARM09	2
12/02/2015	02:00	28.866	ARM09	2
12/02/2015	02:30	29.389	ARM09	2
12/02/2015	03:00	29.765	ARM09	2
12/02/2015	03:30	29.991	ARM09	2
12/02/2015	04:00	30.167	ARM09	2
12/02/2015	04:30	30.268	ARM09	2
12/02/2015	05:00	30.268	ARM09	2
12/02/2015	05:30	30.268	ARM09	2
12/02/2015	06:00	30.243	ARM09	2
12/02/2015	06:30	30.091	ARM09	2
12/02/2015	07:00	30.066	ARM09	2
12/02/2015	07:30	29.84	ARM09	2
12/02/2015	08:00	29.64	ARM09	2
12/02/2015	08:30	29.14	ARM09	2
12/02/2015	09:00	29.115	ARM09	2
12/02/2015	09:30	29.09	ARM09	2
12/02/2015	10:00	29.04	ARM09	2
12/02/2015	10:30	29.015	ARM09	2
12/02/2015	11:00	29.09	ARM09	2
12/02/2015	11:30	29.165	ARM09	2
12/02/2015	12:00	28.99	ARM09	2
12/02/2015	12:30	29.015	ARM09	2
12/02/2015	13:00	29.414	ARM09	2
12/02/2015	13:30	29.54	ARM09	2
12/02/2015	14:00	29.765	ARM09	2
12/02/2015	14:30	30.192	ARM09	2
12/02/2015	15:00	30.419	ARM09	2
12/02/2015	15:30	30.748	ARM09	2
12/02/2015	16:00	30.976	ARM09	2
12/02/2015	16:30	31.128	ARM09	2
12/02/2015	17:00	31.179	ARM09	2
12/02/2015	17:30	31.23	ARM09	2
12/02/2015	18:00	31.331	ARM09	2
12/02/2015	18:30	30.976	ARM09	2
12/02/2015	19:00	30.976	ARM09	2
12/02/2015	19:30	30.722	ARM09	2
12/02/2015	20:00	30.52	ARM09	2
12/02/2015	20:30	30.167	ARM09	2
12/02/2015	21:00	29.991	ARM09	2
12/02/2015	21:30	29.414	ARM09	2
12/02/2015	22:00	28.518	ARM09	2
12/02/2015	22:30	28.27	ARM09	2
12/02/2015	23:00	28.122	ARM09	2
12/02/2015	23:30	28.196	ARM09	2
13/02/2015	00:00	28.27	ARM09	2
13/02/2015	00:30	28.295	ARM09	2
13/02/2015	01:00	28.196	ARM09	2
13/02/2015	01:30	28.295	ARM09	2
13/02/2015	02:00	28.295	ARM09	2
13/02/2015	02:30	28.667	ARM09	2
13/02/2015	03:00	28.866	ARM09	2
13/02/2015	03:30	29.19	ARM09	2
13/02/2015	04:00	29.49	ARM09	2
13/02/2015	04:30	29.665	ARM09	2
13/02/2015	05:00	29.79	ARM09	2
13/02/2015	05:30	29.941	ARM09	2
13/02/2015	06:00	29.991	ARM09	2
13/02/2015	06:30	29.991	ARM09	2
13/02/2015	07:00	29.966	ARM09	2
13/02/2015	07:30	29.916	ARM09	2
13/02/2015	08:00	29.966	ARM09	2
13/02/2015	08:30	29.916	ARM09	2
13/02/2015	09:00	29.765	ARM09	2
13/02/2015	09:30	29.665	ARM09	2
13/02/2015	10:00	29.365	ARM09	2
13/02/2015	10:30	29.115	ARM09	2
13/02/2015	11:00	29.04	ARM09	2
13/02/2015	11:30	29.165	ARM09	2
13/02/2015	12:00	29.14	ARM09	2
13/02/2015	12:30	29.115	ARM09	2
13/02/2015	13:00	29.09	ARM09	2
13/02/2015	13:30	29.015	ARM09	2
13/02/2015	14:00	29.09	ARM09	2
13/02/2015	14:30	29.165	ARM09	2
13/02/2015	15:00	29.439	ARM09	2
13/02/2015	15:30	29.74	ARM09	2
13/02/2015	16:00	29.765	ARM09	2
13/02/2015	16:30	29.815	ARM09	2
13/02/2015	17:00	29.84	ARM09	2
13/02/2015	17:30	29.84	ARM09	2
13/02/2015	18:00	29.84	ARM09	2
13/02/2015	18:30	29.79	ARM09	2
13/02/2015	19:00	29.765	ARM09	2
13/02/2015	19:30	29.765	ARM09	2
13/02/2015	20:00	29.765	ARM09	2
13/02/2015	20:30	29.665	ARM09	2
13/02/2015	21:00	29.565	ARM09	2
13/02/2015	21:30	29.315	ARM09	2
13/02/2015	22:00	28.99	ARM09	2
13/02/2015	22:30	28.941	ARM09	2
13/02/2015	23:00	28.692	ARM09	2
13/02/2015	23:30	28.593	ARM09	2
14/02/2015	00:00	28.617	ARM09	2
14/02/2015	00:30	28.593	ARM09	2
14/02/2015	01:00	28.593	ARM09	2
14/02/2015	01:30	28.593	ARM09	2
14/02/2015	02:00	28.568	ARM09	2
14/02/2015	02:30	28.568	ARM09	2
14/02/2015	03:00	28.543	ARM09	2
14/02/2015	03:30	28.568	ARM09	2
14/02/2015	04:00	28.568	ARM09	2
14/02/2015	04:30	28.692	ARM09	2
14/02/2015	05:00	28.717	ARM09	2
14/02/2015	05:30	28.742	ARM09	2
14/02/2015	06:00	28.791	ARM09	2
14/02/2015	06:30	28.841	ARM09	2
14/02/2015	07:00	28.941	ARM09	2
14/02/2015	07:30	29.015	ARM09	2
14/02/2015	08:00	29.04	ARM09	2
14/02/2015	08:30	29.04	ARM09	2
14/02/2015	09:00	29.115	ARM09	2
14/02/2015	09:30	29.19	ARM09	2
14/02/2015	10:00	29.265	ARM09	2
14/02/2015	10:30	29.34	ARM09	2
14/02/2015	11:00	29.414	ARM09	2
14/02/2015	11:30	29.59	ARM09	2
14/02/2015	12:00	29.565	ARM09	2
14/02/2015	12:30	29.64	ARM09	2
14/02/2015	13:00	29.49	ARM09	2
14/02/2015	13:30	29.515	ARM09	2
14/02/2015	14:00	29.215	ARM09	2
14/02/2015	14:30	29.09	ARM09	2
14/02/2015	15:00	29.165	ARM09	2
14/02/2015	15:30	29.19	ARM09	2
14/02/2015	16:00	29.24	ARM09	2
14/02/2015	16:30	29.365	ARM09	2
14/02/2015	17:00	29.515	ARM09	2
14/02/2015	17:30	29.64	ARM09	2
14/02/2015	18:00	29.79	ARM09	2
14/02/2015	18:30	29.815	ARM09	2
14/02/2015	19:00	29.84	ARM09	2
14/02/2015	19:30	29.89	ARM09	2
14/02/2015	20:00	29.89	ARM09	2
14/02/2015	20:30	29.865	ARM09	2
14/02/2015	21:00	29.69	ARM09	2
14/02/2015	21:30	29.765	ARM09	2
14/02/2015	22:00	29.565	ARM09	2
14/02/2015	22:30	29.414	ARM09	2
14/02/2015	23:00	29.34	ARM09	2
14/02/2015	23:30	29.215	ARM09	2
15/02/2015	00:00	29.165	ARM09	2
15/02/2015	00:30	28.916	ARM09	2
15/02/2015	01:00	28.642	ARM09	2
15/02/2015	01:30	28.593	ARM09	2
15/02/2015	02:00	28.617	ARM09	2
15/02/2015	02:30	28.568	ARM09	2
15/02/2015	03:00	28.543	ARM09	2
15/02/2015	03:30	28.518	ARM09	2
15/02/2015	04:00	28.518	ARM09	2
15/02/2015	04:30	28.518	ARM09	2
15/02/2015	05:00	28.518	ARM09	2
15/02/2015	05:30	28.518	ARM09	2
15/02/2015	06:00	28.692	ARM09	2
15/02/2015	06:30	28.717	ARM09	2
15/02/2015	07:00	28.791	ARM09	2
15/02/2015	07:30	28.841	ARM09	2
15/02/2015	08:00	28.866	ARM09	2
15/02/2015	08:30	28.941	ARM09	2
15/02/2015	09:00	28.99	ARM09	2
15/02/2015	09:30	29.015	ARM09	2
15/02/2015	10:00	29.04	ARM09	2
15/02/2015	10:30	29.09	ARM09	2
15/02/2015	11:00	29.14	ARM09	2
15/02/2015	11:30	29.315	ARM09	2
15/02/2015	12:00	29.29	ARM09	2
15/02/2015	12:30	29.439	ARM09	2
15/02/2015	13:00	29.64	ARM09	2
15/02/2015	13:30	29.69	ARM09	2
15/02/2015	14:00	29.464	ARM09	2
15/02/2015	14:30	29.389	ARM09	2
15/02/2015	15:00	29.365	ARM09	2
15/02/2015	15:30	29.34	ARM09	2
15/02/2015	16:00	29.29	ARM09	2
15/02/2015	16:30	29.24	ARM09	2
15/02/2015	17:00	28.916	ARM09	2
15/02/2015	17:30	28.841	ARM09	2
15/02/2015	18:00	29.19	ARM09	2
15/02/2015	18:30	29.315	ARM09	2
15/02/2015	19:00	29.49	ARM09	2
15/02/2015	19:30	29.565	ARM09	2
15/02/2015	20:00	29.515	ARM09	2
15/02/2015	20:30	29.464	ARM09	2
15/02/2015	21:00	29.464	ARM09	2
15/02/2015	21:30	29.464	ARM09	2
15/02/2015	22:00	29.464	ARM09	2
15/02/2015	22:30	29.464	ARM09	2
15/02/2015	23:00	29.315	ARM09	2
15/02/2015	23:30	29.365	ARM09	2
16/02/2015	00:00	29.265	ARM09	2
16/02/2015	00:30	29.09	ARM09	2
16/02/2015	01:00	28.965	ARM09	2
16/02/2015	01:30	28.965	ARM09	2
16/02/2015	02:00	28.667	ARM09	2
16/02/2015	02:30	28.369	ARM09	2
16/02/2015	03:00	28.245	ARM09	2
16/02/2015	03:30	28.072	ARM09	2
16/02/2015	04:00	27.974	ARM09	2
16/02/2015	04:30	27.875	ARM09	2
16/02/2015	05:00	27.825	ARM09	2
16/02/2015	05:30	27.875	ARM09	2
16/02/2015	06:00	27.875	ARM09	2
16/02/2015	06:30	27.924	ARM09	2
16/02/2015	07:00	28.221	ARM09	2
16/02/2015	07:30	28.345	ARM09	2
16/02/2015	08:00	28.518	ARM09	2
16/02/2015	08:30	28.593	ARM09	2
16/02/2015	09:00	28.617	ARM09	2
16/02/2015	09:30	28.766	ARM09	2
16/02/2015	10:00	28.791	ARM09	2
16/02/2015	10:30	28.766	ARM09	2
16/02/2015	11:00	28.791	ARM09	2
16/02/2015	11:30	28.866	ARM09	2
16/02/2015	12:00	28.941	ARM09	2
16/02/2015	12:30	29.14	ARM09	2
16/02/2015	13:00	29.215	ARM09	2
16/02/2015	13:30	29.365	ARM09	2
16/02/2015	14:00	29.941	ARM09	2
16/02/2015	14:30	29.991	ARM09	2
16/02/2015	15:00	29.69	ARM09	2
16/02/2015	15:30	29.315	ARM09	2
16/02/2015	16:00	28.866	ARM09	2
16/02/2015	16:30	28.493	ARM09	2
16/02/2015	17:00	28.444	ARM09	2
16/02/2015	17:30	28.468	ARM09	2
16/02/2015	18:00	28.444	ARM09	2
16/02/2015	18:30	28.394	ARM09	2
16/02/2015	19:00	28.617	ARM09	2
16/02/2015	19:30	29.165	ARM09	2
16/02/2015	20:00	29.665	ARM09	2
16/02/2015	20:30	29.815	ARM09	2
16/02/2015	21:00	29.79	ARM09	2
16/02/2015	21:30	29.74	ARM09	2
16/02/2015	22:00	29.765	ARM09	2
16/02/2015	22:30	29.765	ARM09	2
16/02/2015	23:00	29.765	ARM09	2
16/02/2015	23:30	29.69	ARM09	2
17/02/2015	00:00	29.615	ARM09	2
17/02/2015	00:30	29.715	ARM09	2
17/02/2015	01:00	29.665	ARM09	2
17/02/2015	01:30	29.265	ARM09	2
17/02/2015	02:00	29.065	ARM09	2
17/02/2015	02:30	28.841	ARM09	2
17/02/2015	03:00	28.27	ARM09	2
17/02/2015	03:30	28.048	ARM09	2
17/02/2015	04:00	27.998	ARM09	2
17/02/2015	04:30	27.949	ARM09	2
17/02/2015	05:00	27.702	ARM09	2
17/02/2015	05:30	27.554	ARM09	2
17/02/2015	06:00	27.53	ARM09	2
17/02/2015	06:30	27.653	ARM09	2
17/02/2015	07:00	27.776	ARM09	2
17/02/2015	07:30	27.801	ARM09	2
17/02/2015	08:00	27.998	ARM09	2
17/02/2015	08:30	28.072	ARM09	2
17/02/2015	09:00	28.245	ARM09	2
17/02/2015	09:30	28.791	ARM09	2
17/02/2015	10:00	29.09	ARM09	2
17/02/2015	10:30	29.015	ARM09	2
17/02/2015	11:00	29.065	ARM09	2
17/02/2015	11:30	29.165	ARM09	2
17/02/2015	12:00	29.215	ARM09	2
17/02/2015	12:30	29.365	ARM09	2
17/02/2015	13:00	29.715	ARM09	2
17/02/2015	13:30	29.991	ARM09	2
17/02/2015	14:00	29.966	ARM09	2
17/02/2015	14:30	30.571	ARM09	2
17/02/2015	15:00	30.571	ARM09	2
17/02/2015	15:30	29.916	ARM09	2
17/02/2015	16:00	29.29	ARM09	2
17/02/2015	16:30	28.717	ARM09	2
17/02/2015	17:00	28.568	ARM09	2
17/02/2015	17:30	28.617	ARM09	2
17/02/2015	18:00	28.617	ARM09	2
17/02/2015	18:30	28.642	ARM09	2
17/02/2015	19:00	28.593	ARM09	2
17/02/2015	19:30	28.617	ARM09	2
17/02/2015	20:00	28.965	ARM09	2
17/02/2015	20:30	29.365	ARM09	2
17/02/2015	21:00	29.89	ARM09	2
17/02/2015	21:30	30.444	ARM09	2
17/02/2015	22:00	30.646	ARM09	2
17/02/2015	22:30	30.748	ARM09	2
17/02/2015	23:00	30.824	ARM09	2
17/02/2015	23:30	30.9	ARM09	2
18/02/2015	00:00	30.748	ARM09	2
18/02/2015	00:30	30.748	ARM09	2
18/02/2015	01:00	30.672	ARM09	2
18/02/2015	01:30	30.697	ARM09	2
18/02/2015	02:00	30.596	ARM09	2
18/02/2015	02:30	29.966	ARM09	2
18/02/2015	03:00	29.49	ARM09	2
18/02/2015	03:30	28.916	ARM09	2
18/02/2015	04:00	28.196	ARM09	2
18/02/2015	04:30	28.072	ARM09	2
18/02/2015	05:00	28.122	ARM09	2
18/02/2015	05:30	28.023	ARM09	2
18/02/2015	06:00	27.751	ARM09	2
18/02/2015	06:30	27.702	ARM09	2
18/02/2015	07:00	27.751	ARM09	2
18/02/2015	07:30	27.899	ARM09	2
18/02/2015	08:00	27.776	ARM09	2
18/02/2015	08:30	27.998	ARM09	2
18/02/2015	09:00	28.122	ARM09	2
18/02/2015	09:30	28.097	ARM09	2
18/02/2015	10:00	28.841	ARM09	2
18/02/2015	10:30	29.29	ARM09	2
18/02/2015	11:00	29.464	ARM09	2
18/02/2015	11:30	29.64	ARM09	2
18/02/2015	12:00	29.665	ARM09	2
18/02/2015	12:30	29.715	ARM09	2
18/02/2015	13:00	29.865	ARM09	2
18/02/2015	13:30	30.293	ARM09	2
18/02/2015	14:00	30.672	ARM09	2
18/02/2015	14:30	30.621	ARM09	2
18/02/2015	15:00	31.281	ARM09	2
18/02/2015	15:30	31.433	ARM09	2
18/02/2015	16:00	30.343	ARM09	2
18/02/2015	16:30	29.165	ARM09	2
18/02/2015	17:00	27.628	ARM09	2
18/02/2015	17:30	27.358	ARM09	2
18/02/2015	18:00	27.038	ARM09	2
18/02/2015	18:30	27.014	ARM09	2
18/02/2015	19:00	27.038	ARM09	2
18/02/2015	19:30	27.038	ARM09	2
18/02/2015	20:00	27.186	ARM09	2
18/02/2015	20:30	27.407	ARM09	2
18/02/2015	21:00	27.899	ARM09	2
18/02/2015	21:30	28.394	ARM09	2
18/02/2015	22:00	30.268	ARM09	2
18/02/2015	22:30	31.026	ARM09	2
18/02/2015	23:00	30.874	ARM09	2
18/02/2015	23:30	30.849	ARM09	2
19/02/2015	00:00	30.722	ARM09	2
19/02/2015	00:30	30.596	ARM09	2
19/02/2015	01:00	30.773	ARM09	2
19/02/2015	01:30	30.849	ARM09	2
19/02/2015	02:00	30.773	ARM09	2
19/02/2015	02:30	30.419	ARM09	2
19/02/2015	03:00	29.865	ARM09	2
19/02/2015	03:30	30.016	ARM09	2
19/02/2015	04:00	29.389	ARM09	2
19/02/2015	04:30	26.94	ARM09	2
19/02/2015	05:00	25.283	ARM09	2
19/02/2015	05:30	24.992	ARM09	2
19/02/2015	06:00	24.677	ARM09	2
19/02/2015	06:30	24.243	ARM09	2
19/02/2015	07:00	24.122	ARM09	2
19/02/2015	07:30	24.122	ARM09	2
19/02/2015	08:00	24.339	ARM09	2
19/02/2015	08:30	24.605	ARM09	2
19/02/2015	09:00	24.944	ARM09	2
19/02/2015	09:30	25.38	ARM09	2
19/02/2015	10:00	26.134	ARM09	2
19/02/2015	10:30	27.554	ARM09	2
19/02/2015	11:00	29.015	ARM09	2
19/02/2015	11:30	29.34	ARM09	2
19/02/2015	12:00	29.464	ARM09	2
19/02/2015	12:30	29.59	ARM09	2
19/02/2015	13:00	29.815	ARM09	2
19/02/2015	13:30	29.865	ARM09	2
19/02/2015	14:00	29.966	ARM09	2
19/02/2015	14:30	30.217	ARM09	2
19/02/2015	15:00	29.916	ARM09	2
19/02/2015	15:30	29.991	ARM09	2
19/02/2015	16:00	30.293	ARM09	2
19/02/2015	16:30	29.74	ARM09	2
19/02/2015	17:00	28.791	ARM09	2
19/02/2015	17:30	28.295	ARM09	2
19/02/2015	18:00	28.048	ARM09	2
19/02/2015	18:30	27.875	ARM09	2
19/02/2015	19:00	27.456	ARM09	2
19/02/2015	19:30	27.014	ARM09	2
19/02/2015	20:00	27.063	ARM09	2
19/02/2015	20:30	27.456	ARM09	2
19/02/2015	21:00	27.407	ARM09	2
19/02/2015	21:30	27.825	ARM09	2
19/02/2015	22:00	28.097	ARM09	2
19/02/2015	22:30	28.916	ARM09	2
19/02/2015	23:00	30.369	ARM09	2
19/02/2015	23:30	30.318	ARM09	2
20/02/2015	00:00	30.142	ARM09	2
20/02/2015	00:30	30.041	ARM09	2
20/02/2015	01:00	29.815	ARM09	2
20/02/2015	01:30	29.84	ARM09	2
20/02/2015	02:00	29.991	ARM09	2
20/02/2015	02:30	30.091	ARM09	2
20/02/2015	03:00	29.79	ARM09	2
20/02/2015	03:30	29.565	ARM09	2
20/02/2015	04:00	29.715	ARM09	2
20/02/2015	04:30	29.464	ARM09	2
20/02/2015	05:00	28.072	ARM09	2
20/02/2015	05:30	25.817	ARM09	2
20/02/2015	06:00	25.914	ARM09	2
20/02/2015	06:30	25.793	ARM09	2
20/02/2015	07:00	25.283	ARM09	2
20/02/2015	07:30	25.137	ARM09	2
20/02/2015	08:00	25.186	ARM09	2
20/02/2015	08:30	25.234	ARM09	2
20/02/2015	09:00	25.428	ARM09	2
20/02/2015	09:30	25.574	ARM09	2
20/02/2015	10:00	25.939	ARM09	2
20/02/2015	10:30	26.012	ARM09	2
20/02/2015	11:00	26.329	ARM09	2
20/02/2015	11:30	28.295	ARM09	2
20/02/2015	12:00	28.791	ARM09	2
20/02/2015	12:30	29.09	ARM09	2
20/02/2015	13:00	29.165	ARM09	2
20/02/2015	13:30	29.115	ARM09	2
20/02/2015	14:00	29.315	ARM09	2
20/02/2015	14:30	29.74	ARM09	2
20/02/2015	15:00	30.318	ARM09	2
20/02/2015	15:30	30.318	ARM09	2
20/02/2015	16:00	30.091	ARM09	2
20/02/2015	16:30	30.824	ARM09	2
20/02/2015	17:00	30.091	ARM09	2
20/02/2015	17:30	28.816	ARM09	2
20/02/2015	18:00	26.598	ARM09	2
20/02/2015	18:30	26.402	ARM09	2
20/02/2015	19:00	25.963	ARM09	2
20/02/2015	19:30	25.307	ARM09	2
20/02/2015	20:00	24.823	ARM09	2
20/02/2015	20:30	24.823	ARM09	2
20/02/2015	21:00	25.065	ARM09	2
20/02/2015	21:30	25.623	ARM09	2
20/02/2015	22:00	26.256	ARM09	2
20/02/2015	22:30	26.329	ARM09	2
20/02/2015	23:00	26.793	ARM09	2
20/02/2015	23:30	28.295	ARM09	2
21/02/2015	00:00	30.469	ARM09	2
21/02/2015	00:30	30.469	ARM09	2
21/02/2015	01:00	30.419	ARM09	2
21/02/2015	01:30	30.268	ARM09	2
21/02/2015	02:00	30.167	ARM09	2
21/02/2015	02:30	30.243	ARM09	2
21/02/2015	03:00	30.343	ARM09	2
21/02/2015	03:30	30.343	ARM09	2
21/02/2015	04:00	29.941	ARM09	2
21/02/2015	04:30	29.34	ARM09	2
21/02/2015	05:00	29.389	ARM09	2
21/02/2015	05:30	28.965	ARM09	2
21/02/2015	06:00	28.023	ARM09	2
21/02/2015	06:30	26.769	ARM09	2
21/02/2015	07:00	25.793	ARM09	2
21/02/2015	07:30	25.671	ARM09	2
21/02/2015	08:00	25.137	ARM09	2
21/02/2015	08:30	25.137	ARM09	2
21/02/2015	09:00	25.234	ARM09	2
21/02/2015	09:30	25.477	ARM09	2
21/02/2015	10:00	26.256	ARM09	2
21/02/2015	10:30	26.353	ARM09	2
21/02/2015	11:00	26.573	ARM09	2
21/02/2015	11:30	27.358	ARM09	2
21/02/2015	12:00	28.742	ARM09	2
21/02/2015	12:30	29.315	ARM09	2
21/02/2015	13:00	29.49	ARM09	2
21/02/2015	13:30	29.59	ARM09	2
21/02/2015	14:00	29.665	ARM09	2
21/02/2015	14:30	29.84	ARM09	2
21/02/2015	15:00	30.117	ARM09	2
21/02/2015	15:30	30.571	ARM09	2
21/02/2015	16:00	30.824	ARM09	2
21/02/2015	16:30	30.394	ARM09	2
21/02/2015	17:00	30.571	ARM09	2
21/02/2015	17:30	30.167	ARM09	2
21/02/2015	18:00	29.065	ARM09	2
21/02/2015	18:30	25.768	ARM09	2
21/02/2015	19:00	24.702	ARM09	2
21/02/2015	19:30	24.653	ARM09	2
21/02/2015	20:00	24.339	ARM09	2
21/02/2015	20:30	24.388	ARM09	2
21/02/2015	21:00	24.484	ARM09	2
21/02/2015	21:30	24.412	ARM09	2
21/02/2015	22:00	24.46	ARM09	2
21/02/2015	22:30	24.581	ARM09	2
21/02/2015	23:00	24.871	ARM09	2
21/02/2015	23:30	25.428	ARM09	2
22/02/2015	00:00	26.598	ARM09	2
22/02/2015	00:30	29.615	ARM09	2
22/02/2015	01:00	30.167	ARM09	2
22/02/2015	01:30	30.243	ARM09	2
22/02/2015	02:00	30.268	ARM09	2
22/02/2015	02:30	30.091	ARM09	2
22/02/2015	03:00	30.066	ARM09	2
22/02/2015	03:30	30.066	ARM09	2
22/02/2015	04:00	30.167	ARM09	2
22/02/2015	04:30	29.865	ARM09	2
22/02/2015	05:00	29.69	ARM09	2
22/02/2015	05:30	29.34	ARM09	2
22/02/2015	06:00	28.791	ARM09	2
22/02/2015	06:30	28.048	ARM09	2
22/02/2015	07:00	26.744	ARM09	2
22/02/2015	07:30	26.549	ARM09	2
22/02/2015	08:00	26.329	ARM09	2
22/02/2015	08:30	26.085	ARM09	2
22/02/2015	09:00	25.987	ARM09	2
22/02/2015	09:30	26.036	ARM09	2
22/02/2015	10:00	26.231	ARM09	2
22/02/2015	10:30	26.329	ARM09	2
22/02/2015	11:00	26.573	ARM09	2
22/02/2015	11:30	26.867	ARM09	2
22/02/2015	12:00	27.235	ARM09	2
22/02/2015	12:30	28.196	ARM09	2
22/02/2015	13:00	28.891	ARM09	2
22/02/2015	13:30	29.015	ARM09	2
22/02/2015	14:00	29.115	ARM09	2
22/02/2015	14:30	29.065	ARM09	2
22/02/2015	15:00	28.941	ARM09	2
22/02/2015	15:30	28.916	ARM09	2
22/02/2015	16:00	29.04	ARM09	2
22/02/2015	16:30	28.99	ARM09	2
22/02/2015	17:00	28.841	ARM09	2
22/02/2015	17:30	28.717	ARM09	2
22/02/2015	18:00	29.34	ARM09	2
22/02/2015	18:30	28.766	ARM09	2
22/02/2015	19:00	27.063	ARM09	2
22/02/2015	19:30	26.549	ARM09	2
22/02/2015	20:00	26.475	ARM09	2
22/02/2015	20:30	26.28	ARM09	2
22/02/2015	21:00	26.061	ARM09	2
22/02/2015	21:30	25.817	ARM09	2
22/02/2015	22:00	25.768	ARM09	2
22/02/2015	22:30	25.89	ARM09	2
22/02/2015	23:00	25.38	ARM09	2
22/02/2015	23:30	26.061	ARM09	2
23/02/2015	00:00	26.402	ARM09	2
23/02/2015	00:30	26.72	ARM09	2
23/02/2015	01:00	27.554	ARM09	2
23/02/2015	01:30	28.221	ARM09	2
23/02/2015	02:00	28.345	ARM09	2
23/02/2015	02:30	28.394	ARM09	2
23/02/2015	03:00	28.369	ARM09	2
23/02/2015	03:30	28.32	ARM09	2
23/02/2015	04:00	28.27	ARM09	2
23/02/2015	04:30	28.295	ARM09	2
23/02/2015	05:00	28.245	ARM09	2
23/02/2015	05:30	28.221	ARM09	2
23/02/2015	06:00	28.171	ARM09	2
23/02/2015	06:30	28.493	ARM09	2
23/02/2015	07:00	28.245	ARM09	2
23/02/2015	07:30	27.727	ARM09	2
23/02/2015	08:00	27.579	ARM09	2
23/02/2015	08:30	27.579	ARM09	2
23/02/2015	09:00	27.431	ARM09	2
23/02/2015	09:30	27.038	ARM09	2
23/02/2015	10:00	27.038	ARM09	2
23/02/2015	10:30	27.235	ARM09	2
23/02/2015	11:00	26.989	ARM09	2
23/02/2015	11:30	27.358	ARM09	2
23/02/2015	12:00	27.776	ARM09	2
23/02/2015	12:30	27.899	ARM09	2
23/02/2015	13:00	28.369	ARM09	2
23/02/2015	13:30	28.518	ARM09	2
23/02/2015	14:00	28.642	ARM09	2
23/02/2015	14:30	28.791	ARM09	2
23/02/2015	15:00	29.09	ARM09	2
23/02/2015	15:30	29.365	ARM09	2
23/02/2015	16:00	29.439	ARM09	2
23/02/2015	16:30	29.365	ARM09	2
23/02/2015	17:00	29.315	ARM09	2
23/02/2015	17:30	29.34	ARM09	2
23/02/2015	18:00	29.439	ARM09	2
23/02/2015	18:30	29.439	ARM09	2
23/02/2015	19:00	29.065	ARM09	2
23/02/2015	19:30	27.776	ARM09	2
23/02/2015	20:00	26.378	ARM09	2
23/02/2015	20:30	26.085	ARM09	2
23/02/2015	21:00	24.968	ARM09	2
23/02/2015	21:30	24.195	ARM09	2
23/02/2015	22:00	23.954	ARM09	2
23/02/2015	22:30	23.93	ARM09	2
23/02/2015	23:00	24.388	ARM09	2
23/02/2015	23:30	24.388	ARM09	2
24/02/2015	00:00	24.653	ARM09	2
24/02/2015	00:30	25.501	ARM09	2
24/02/2015	01:00	26.402	ARM09	2
24/02/2015	01:30	27.358	ARM09	2
24/02/2015	02:00	28.518	ARM09	2
24/02/2015	02:30	29.115	ARM09	2
24/02/2015	03:00	29.065	ARM09	2
24/02/2015	03:30	29.015	ARM09	2
24/02/2015	04:00	28.965	ARM09	2
24/02/2015	04:30	28.99	ARM09	2
24/02/2015	05:00	29.015	ARM09	2
24/02/2015	05:30	28.99	ARM09	2
24/02/2015	06:00	28.916	ARM09	2
24/02/2015	06:30	28.766	ARM09	2
24/02/2015	07:00	28.518	ARM09	2
24/02/2015	07:30	28.493	ARM09	2
24/02/2015	08:00	28.221	ARM09	2
24/02/2015	08:30	27.949	ARM09	2
24/02/2015	09:00	27.333	ARM09	2
24/02/2015	09:30	26.5	ARM09	2
24/02/2015	10:00	25.72	ARM09	2
24/02/2015	10:30	25.695	ARM09	2
24/02/2015	11:00	25.963	ARM09	2
24/02/2015	11:30	26.231	ARM09	2
24/02/2015	12:00	26.158	ARM09	2
24/02/2015	12:30	27.431	ARM09	2
24/02/2015	13:00	28.295	ARM09	2
24/02/2015	13:30	28.841	ARM09	2
24/02/2015	14:00	29.165	ARM09	2
24/02/2015	14:30	29.365	ARM09	2
24/02/2015	15:00	29.49	ARM09	2
24/02/2015	15:30	29.59	ARM09	2
24/02/2015	16:00	29.64	ARM09	2
24/02/2015	16:30	29.715	ARM09	2
24/02/2015	17:00	29.815	ARM09	2
24/02/2015	17:30	29.815	ARM09	2
24/02/2015	18:00	29.665	ARM09	2
24/02/2015	18:30	29.59	ARM09	2
24/02/2015	19:00	29.515	ARM09	2
24/02/2015	19:30	29.29	ARM09	2
24/02/2015	20:00	28.766	ARM09	2
24/02/2015	20:30	27.112	ARM09	2
24/02/2015	21:00	26.426	ARM09	2
24/02/2015	21:30	25.695	ARM09	2
24/02/2015	22:00	25.404	ARM09	2
24/02/2015	22:30	24.871	ARM09	2
24/02/2015	23:00	24.677	ARM09	2
24/02/2015	23:30	24.75	ARM09	2
25/02/2015	00:00	25.113	ARM09	2
25/02/2015	00:30	25.113	ARM09	2
25/02/2015	01:00	25.186	ARM09	2
25/02/2015	01:30	26.353	ARM09	2
25/02/2015	02:00	27.161	ARM09	2
25/02/2015	02:30	28.171	ARM09	2
25/02/2015	03:00	28.965	ARM09	2
25/02/2015	03:30	29.265	ARM09	2
25/02/2015	04:00	29.24	ARM09	2
25/02/2015	04:30	29.19	ARM09	2
25/02/2015	05:00	29.115	ARM09	2
25/02/2015	05:30	29.09	ARM09	2
25/02/2015	06:00	29.09	ARM09	2
25/02/2015	06:30	29.015	ARM09	2
25/02/2015	07:00	28.965	ARM09	2
25/02/2015	07:30	28.791	ARM09	2
25/02/2015	08:00	28.419	ARM09	2
25/02/2015	08:30	28.345	ARM09	2
25/02/2015	09:00	28.32	ARM09	2
25/02/2015	09:30	28.518	ARM09	2
25/02/2015	10:00	28.32	ARM09	2
25/02/2015	10:30	28.27	ARM09	2
25/02/2015	11:00	28.345	ARM09	2
25/02/2015	11:30	28.369	ARM09	2
25/02/2015	12:00	28.048	ARM09	2
25/02/2015	12:30	28.072	ARM09	2
25/02/2015	13:00	28.617	ARM09	2
25/02/2015	13:30	28.841	ARM09	2
25/02/2015	14:00	29.115	ARM09	2
25/02/2015	14:30	29.565	ARM09	2
25/02/2015	15:00	29.941	ARM09	2
25/02/2015	15:30	30.318	ARM09	2
25/02/2015	16:00	30.495	ARM09	2
25/02/2015	16:30	30.621	ARM09	2
25/02/2015	17:00	30.849	ARM09	2
25/02/2015	17:30	31.052	ARM09	2
25/02/2015	18:00	31.128	ARM09	2
25/02/2015	18:30	30.9	ARM09	2
25/02/2015	19:00	30.874	ARM09	2
25/02/2015	19:30	30.824	ARM09	2
25/02/2015	20:00	30.091	ARM09	2
25/02/2015	20:30	29.515	ARM09	2
25/02/2015	21:00	28.791	ARM09	2
25/02/2015	21:30	27.333	ARM09	2
25/02/2015	22:00	26.549	ARM09	2
25/02/2015	22:30	26.061	ARM09	2
25/02/2015	23:00	25.963	ARM09	2
25/02/2015	23:30	25.744	ARM09	2
26/02/2015	00:00	25.574	ARM09	2
26/02/2015	00:30	25.72	ARM09	2
26/02/2015	01:00	25.987	ARM09	2
26/02/2015	01:30	26.134	ARM09	2
26/02/2015	02:00	26.134	ARM09	2
26/02/2015	02:30	26.94	ARM09	2
26/02/2015	03:00	27.875	ARM09	2
26/02/2015	03:30	28.518	ARM09	2
26/02/2015	04:00	29.215	ARM09	2
26/02/2015	04:30	29.565	ARM09	2
26/02/2015	05:00	29.916	ARM09	2
26/02/2015	05:30	30.041	ARM09	2
26/02/2015	06:00	30.066	ARM09	2
26/02/2015	06:30	29.991	ARM09	2
26/02/2015	07:00	29.941	ARM09	2
26/02/2015	07:30	29.865	ARM09	2
26/02/2015	08:00	29.84	ARM09	2
26/02/2015	08:30	29.59	ARM09	2
26/02/2015	09:00	29.215	ARM09	2
26/02/2015	09:30	28.667	ARM09	2
26/02/2015	10:00	28.593	ARM09	2
26/02/2015	10:30	28.568	ARM09	2
26/02/2015	11:00	28.766	ARM09	2
26/02/2015	11:30	28.99	ARM09	2
26/02/2015	12:00	29.09	ARM09	2
26/02/2015	12:30	28.692	ARM09	2
26/02/2015	13:00	28.518	ARM09	2
26/02/2015	13:30	28.32	ARM09	2
26/02/2015	14:00	28.791	ARM09	2
26/02/2015	14:30	29.14	ARM09	2
26/02/2015	15:00	29.515	ARM09	2
26/02/2015	15:30	29.916	ARM09	2
26/02/2015	16:00	30.318	ARM09	2
26/02/2015	16:30	30.672	ARM09	2
26/02/2015	17:00	31.026	ARM09	2
26/02/2015	17:30	31.204	ARM09	2
26/02/2015	18:00	31.306	ARM09	2
26/02/2015	18:30	31.357	ARM09	2
26/02/2015	19:00	30.976	ARM09	2
26/02/2015	19:30	31.052	ARM09	2
26/02/2015	20:00	30.874	ARM09	2
26/02/2015	20:30	30.469	ARM09	2
26/02/2015	21:00	29.89	ARM09	2
26/02/2015	21:30	29.565	ARM09	2
26/02/2015	22:00	29.24	ARM09	2
26/02/2015	22:30	28.916	ARM09	2
26/02/2015	23:00	28.493	ARM09	2
26/02/2015	23:30	28.27	ARM09	2
27/02/2015	00:00	28.196	ARM09	2
27/02/2015	00:30	28.147	ARM09	2
27/02/2015	01:00	28.122	ARM09	2
27/02/2015	01:30	28.122	ARM09	2
27/02/2015	02:00	27.875	ARM09	2
27/02/2015	02:30	27.653	ARM09	2
27/02/2015	03:00	27.604	ARM09	2
27/02/2015	03:30	28.147	ARM09	2
27/02/2015	04:00	28.617	ARM09	2
27/02/2015	04:30	28.841	ARM09	2
27/02/2015	05:00	28.99	ARM09	2
27/02/2015	05:30	29.24	ARM09	2
27/02/2015	06:00	29.464	ARM09	2
27/02/2015	06:30	29.54	ARM09	2
27/02/2015	07:00	29.615	ARM09	2
27/02/2015	07:30	29.565	ARM09	2
27/02/2015	08:00	29.565	ARM09	2
27/02/2015	08:30	29.54	ARM09	2
27/02/2015	09:00	29.615	ARM09	2
27/02/2015	09:30	29.615	ARM09	2
27/02/2015	10:00	29.54	ARM09	2
27/02/2015	10:30	29.515	ARM09	2
27/02/2015	11:00	29.515	ARM09	2
27/02/2015	11:30	29.24	ARM09	2
27/02/2015	12:00	29.315	ARM09	2
27/02/2015	12:30	29.464	ARM09	2
27/02/2015	13:00	29.64	ARM09	2
27/02/2015	13:30	29.815	ARM09	2
27/02/2015	14:00	29.265	ARM09	2
27/02/2015	14:30	29.165	ARM09	2
27/02/2015	15:00	29.165	ARM09	2
27/02/2015	15:30	29.165	ARM09	2
27/02/2015	16:00	29.54	ARM09	2
27/02/2015	16:30	29.865	ARM09	2
27/02/2015	17:00	30.167	ARM09	2
27/02/2015	17:30	30.293	ARM09	2
27/02/2015	18:00	30.52	ARM09	2
27/02/2015	18:30	30.672	ARM09	2
27/02/2015	19:00	30.773	ARM09	2
27/02/2015	19:30	30.798	ARM09	2
27/02/2015	20:00	30.798	ARM09	2
27/02/2015	20:30	30.571	ARM09	2
27/02/2015	21:00	30.571	ARM09	2
27/02/2015	21:30	30.217	ARM09	2
27/02/2015	22:00	29.966	ARM09	2
27/02/2015	22:30	29.815	ARM09	2
27/02/2015	23:00	29.59	ARM09	2
27/02/2015	23:30	29.389	ARM09	2
28/02/2015	00:00	29.09	ARM09	2
28/02/2015	00:30	28.245	ARM09	2
28/02/2015	01:00	27.949	ARM09	2
28/02/2015	01:30	27.899	ARM09	2
28/02/2015	02:00	27.899	ARM09	2
28/02/2015	02:30	27.924	ARM09	2
28/02/2015	03:00	27.924	ARM09	2
28/02/2015	03:30	27.875	ARM09	2
28/02/2015	04:00	27.949	ARM09	2
28/02/2015	04:30	28.072	ARM09	2
28/02/2015	05:00	28.171	ARM09	2
28/02/2015	05:30	28.568	ARM09	2
28/02/2015	06:00	28.742	ARM09	2
28/02/2015	06:30	28.916	ARM09	2
28/02/2015	07:00	29.09	ARM09	2
28/02/2015	07:30	29.34	ARM09	2
28/02/2015	08:00	29.515	ARM09	2
28/02/2015	08:30	29.615	ARM09	2
28/02/2015	09:00	29.665	ARM09	2
28/02/2015	09:30	29.665	ARM09	2
28/02/2015	10:00	29.69	ARM09	2
28/02/2015	10:30	29.815	ARM09	2
28/02/2015	11:00	30.117	ARM09	2
28/02/2015	11:30	30.293	ARM09	2
28/02/2015	12:00	30.52	ARM09	2
28/02/2015	12:30	30.672	ARM09	2
28/02/2015	13:00	30.545	ARM09	2
28/02/2015	13:30	30.268	ARM09	2
28/02/2015	14:00	30.041	ARM09	2
28/02/2015	14:30	29.916	ARM09	2
28/02/2015	15:00	29.941	ARM09	2
28/02/2015	15:30	29.54	ARM09	2
28/02/2015	16:00	29.389	ARM09	2
28/02/2015	16:30	29.09	ARM09	2
28/02/2015	17:00	29.165	ARM09	2
28/02/2015	17:30	29.24	ARM09	2
28/02/2015	18:00	29.64	ARM09	2
28/02/2015	18:30	30.217	ARM09	2
28/02/2015	19:00	30.545	ARM09	2
28/02/2015	19:30	30.444	ARM09	2
28/02/2015	20:00	30.419	ARM09	2
28/02/2015	20:30	30.444	ARM09	2
28/02/2015	21:00	30.444	ARM09	2
28/02/2015	21:30	30.419	ARM09	2
28/02/2015	22:00	30.369	ARM09	2
28/02/2015	22:30	30.243	ARM09	2
28/02/2015	23:00	30.318	ARM09	2
28/02/2015	23:30	30.167	ARM09	2
01/03/2015	00:00	30.016	ARM09	2
01/03/2015	00:30	29.815	ARM09	2
01/03/2015	01:00	29.414	ARM09	2
01/03/2015	01:30	29.29	ARM09	2
01/03/2015	02:00	28.99	ARM09	2
01/03/2015	02:30	28.692	ARM09	2
01/03/2015	03:00	28.617	ARM09	2
01/03/2015	03:30	28.617	ARM09	2
01/03/2015	04:00	28.593	ARM09	2
01/03/2015	04:30	28.568	ARM09	2
01/03/2015	05:00	28.568	ARM09	2
01/03/2015	05:30	28.568	ARM09	2
01/03/2015	06:00	28.642	ARM09	2
01/03/2015	06:30	28.891	ARM09	2
01/03/2015	07:00	28.965	ARM09	2
01/03/2015	07:30	29.065	ARM09	2
01/03/2015	08:00	29.165	ARM09	2
01/03/2015	08:30	29.34	ARM09	2
01/03/2015	09:00	29.565	ARM09	2
01/03/2015	09:30	29.49	ARM09	2
01/03/2015	10:00	29.464	ARM09	2
01/03/2015	10:30	29.464	ARM09	2
01/03/2015	11:00	29.515	ARM09	2
01/03/2015	11:30	29.565	ARM09	2
01/03/2015	12:00	29.765	ARM09	2
01/03/2015	12:30	29.89	ARM09	2
01/03/2015	13:00	30.394	ARM09	2
01/03/2015	13:30	30.722	ARM09	2
01/03/2015	14:00	30.773	ARM09	2
01/03/2015	14:30	30.293	ARM09	2
01/03/2015	15:00	30.041	ARM09	2
01/03/2015	15:30	29.69	ARM09	2
01/03/2015	16:00	29.165	ARM09	2
01/03/2015	16:30	28.891	ARM09	2
01/03/2015	17:00	28.766	ARM09	2
01/03/2015	17:30	28.791	ARM09	2
01/03/2015	18:00	28.717	ARM09	2
01/03/2015	18:30	28.692	ARM09	2
01/03/2015	19:00	29.165	ARM09	2
01/03/2015	19:30	29.865	ARM09	2
01/03/2015	20:00	30.52	ARM09	2
01/03/2015	20:30	30.469	ARM09	2
01/03/2015	21:00	30.469	ARM09	2
01/03/2015	21:30	30.117	ARM09	2
01/03/2015	22:00	30.016	ARM09	2
01/03/2015	22:30	29.991	ARM09	2
01/03/2015	23:00	29.966	ARM09	2
01/03/2015	23:30	29.941	ARM09	2
02/03/2015	00:00	29.865	ARM09	2
02/03/2015	00:30	29.916	ARM09	2
02/03/2015	01:00	29.665	ARM09	2
02/03/2015	01:30	29.439	ARM09	2
02/03/2015	02:00	29.19	ARM09	2
02/03/2015	02:30	29.04	ARM09	2
02/03/2015	03:00	28.493	ARM09	2
02/03/2015	03:30	28.27	ARM09	2
02/03/2015	04:00	28.27	ARM09	2
02/03/2015	04:30	28.295	ARM09	2
02/03/2015	05:00	28.32	ARM09	2
02/03/2015	05:30	28.32	ARM09	2
02/03/2015	06:00	28.27	ARM09	2
02/03/2015	06:30	28.295	ARM09	2
02/03/2015	07:00	28.221	ARM09	2
02/03/2015	07:30	28.394	ARM09	2
02/03/2015	08:00	28.444	ARM09	2
02/03/2015	08:30	28.642	ARM09	2
02/03/2015	09:00	28.742	ARM09	2
02/03/2015	09:30	28.891	ARM09	2
02/03/2015	10:00	28.965	ARM09	2
02/03/2015	10:30	28.965	ARM09	2
02/03/2015	11:00	29.015	ARM09	2
02/03/2015	11:30	29.09	ARM09	2
02/03/2015	12:00	29.215	ARM09	2
02/03/2015	12:30	29.389	ARM09	2
02/03/2015	13:00	29.815	ARM09	2
02/03/2015	13:30	29.79	ARM09	2
02/03/2015	14:00	30.495	ARM09	2
02/03/2015	14:30	31.052	ARM09	2
02/03/2015	15:00	30.268	ARM09	2
02/03/2015	15:30	29.89	ARM09	2
02/03/2015	16:00	29.315	ARM09	2
02/03/2015	16:30	28.791	ARM09	2
02/03/2015	17:00	28.617	ARM09	2
02/03/2015	17:30	28.543	ARM09	2
02/03/2015	18:00	28.543	ARM09	2
02/03/2015	18:30	28.518	ARM09	2
02/03/2015	19:00	28.444	ARM09	2
02/03/2015	19:30	28.841	ARM09	2
02/03/2015	20:00	29.54	ARM09	2
02/03/2015	20:30	29.966	ARM09	2
02/03/2015	21:00	30.293	ARM09	2
02/03/2015	21:30	30.343	ARM09	2
02/03/2015	22:00	30.243	ARM09	2
02/03/2015	22:30	30.268	ARM09	2
02/03/2015	23:00	30.318	ARM09	2
02/03/2015	23:30	30.343	ARM09	2
03/03/2015	00:00	30.268	ARM09	2
03/03/2015	00:30	30.217	ARM09	2
03/03/2015	01:00	30.343	ARM09	2
03/03/2015	01:30	30.293	ARM09	2
03/03/2015	02:00	29.765	ARM09	2
03/03/2015	02:30	29.515	ARM09	2
03/03/2015	03:00	29.29	ARM09	2
03/03/2015	03:30	28.841	ARM09	2
03/03/2015	04:00	28.667	ARM09	2
03/03/2015	04:30	28.468	ARM09	2
03/03/2015	05:00	28.394	ARM09	2
03/03/2015	05:30	28.32	ARM09	2
03/03/2015	06:00	28.221	ARM09	2
03/03/2015	06:30	28.221	ARM09	2
03/03/2015	07:00	28.245	ARM09	2
03/03/2015	07:30	28.345	ARM09	2
03/03/2015	08:00	28.518	ARM09	2
03/03/2015	08:30	28.593	ARM09	2
03/03/2015	09:00	28.717	ARM09	2
03/03/2015	09:30	28.965	ARM09	2
03/03/2015	10:00	29.59	ARM09	2
03/03/2015	10:30	29.59	ARM09	2
03/03/2015	11:00	29.54	ARM09	2
03/03/2015	11:30	29.515	ARM09	2
03/03/2015	12:00	29.515	ARM09	2
03/03/2015	12:30	29.665	ARM09	2
03/03/2015	13:00	29.941	ARM09	2
03/03/2015	13:30	30.117	ARM09	2
03/03/2015	14:00	30.016	ARM09	2
03/03/2015	14:30	30.596	ARM09	2
03/03/2015	15:00	31.103	ARM09	2
03/03/2015	15:30	30.268	ARM09	2
03/03/2015	16:00	29.715	ARM09	2
03/03/2015	16:30	29.24	ARM09	2
03/03/2015	17:00	28.518	ARM09	2
03/03/2015	17:30	28.394	ARM09	2
03/03/2015	18:00	28.345	ARM09	2
03/03/2015	18:30	28.295	ARM09	2
03/03/2015	19:00	28.295	ARM09	2
03/03/2015	19:30	28.32	ARM09	2
03/03/2015	20:00	28.493	ARM09	2
03/03/2015	20:30	29.115	ARM09	2
03/03/2015	21:00	29.515	ARM09	2
03/03/2015	21:30	30.142	ARM09	2
03/03/2015	22:00	30.343	ARM09	2
03/03/2015	22:30	30.394	ARM09	2
03/03/2015	23:00	30.52	ARM09	2
03/03/2015	23:30	30.52	ARM09	2
04/03/2015	00:00	30.596	ARM09	2
04/03/2015	00:30	30.394	ARM09	2
04/03/2015	01:00	30.243	ARM09	2
04/03/2015	01:30	30.369	ARM09	2
04/03/2015	02:00	30.495	ARM09	2
04/03/2015	02:30	30.091	ARM09	2
04/03/2015	03:00	29.565	ARM09	2
04/03/2015	03:30	29.29	ARM09	2
04/03/2015	04:00	28.617	ARM09	2
04/03/2015	04:30	28.493	ARM09	2
04/03/2015	05:00	28.518	ARM09	2
04/03/2015	05:30	28.543	ARM09	2
04/03/2015	06:00	28.543	ARM09	2
04/03/2015	06:30	28.543	ARM09	2
04/03/2015	07:00	28.543	ARM09	2
04/03/2015	07:30	28.543	ARM09	2
04/03/2015	08:00	28.493	ARM09	2
04/03/2015	08:30	28.468	ARM09	2
04/03/2015	09:00	28.419	ARM09	2
04/03/2015	09:30	28.369	ARM09	2
04/03/2015	10:00	28.717	ARM09	2
04/03/2015	10:30	29.09	ARM09	2
04/03/2015	11:00	29.165	ARM09	2
04/03/2015	11:30	29.215	ARM09	2
04/03/2015	12:00	29.19	ARM09	2
04/03/2015	12:30	29.215	ARM09	2
04/03/2015	13:00	29.34	ARM09	2
04/03/2015	13:30	29.59	ARM09	2
04/03/2015	14:00	29.765	ARM09	2
04/03/2015	14:30	29.79	ARM09	2
04/03/2015	15:00	30.192	ARM09	2
04/03/2015	15:30	30.394	ARM09	2
04/03/2015	16:00	29.84	ARM09	2
04/03/2015	16:30	29.29	ARM09	2
04/03/2015	17:00	29.14	ARM09	2
04/03/2015	17:30	29.04	ARM09	2
04/03/2015	18:00	29.015	ARM09	2
04/03/2015	18:30	29.015	ARM09	2
04/03/2015	19:00	28.99	ARM09	2
04/03/2015	19:30	28.965	ARM09	2
04/03/2015	20:00	28.916	ARM09	2
04/03/2015	20:30	28.99	ARM09	2
04/03/2015	21:00	29.215	ARM09	2
04/03/2015	21:30	29.315	ARM09	2
04/03/2015	22:00	29.765	ARM09	2
04/03/2015	22:30	30.016	ARM09	2
04/03/2015	23:00	30.117	ARM09	2
04/03/2015	23:30	30.167	ARM09	2
05/03/2015	00:00	30.066	ARM09	2
05/03/2015	00:30	29.991	ARM09	2
05/03/2015	01:00	29.89	ARM09	2
05/03/2015	01:30	29.89	ARM09	2
05/03/2015	02:00	29.765	ARM09	2
05/03/2015	02:30	29.79	ARM09	2
05/03/2015	03:00	29.64	ARM09	2
05/03/2015	03:30	29.365	ARM09	2
05/03/2015	04:00	29.14	ARM09	2
05/03/2015	04:30	28.766	ARM09	2
05/03/2015	05:00	27.604	ARM09	2
05/03/2015	05:30	27.038	ARM09	2
05/03/2015	06:00	27.038	ARM09	2
05/03/2015	06:30	27.014	ARM09	2
05/03/2015	07:00	27.038	ARM09	2
05/03/2015	07:30	27.038	ARM09	2
05/03/2015	08:00	27.087	ARM09	2
05/03/2015	08:30	27.161	ARM09	2
05/03/2015	09:00	27.235	ARM09	2
05/03/2015	09:30	27.456	ARM09	2
05/03/2015	10:00	27.825	ARM09	2
05/03/2015	10:30	28.394	ARM09	2
05/03/2015	11:00	28.717	ARM09	2
05/03/2015	11:30	28.766	ARM09	2
05/03/2015	12:00	28.766	ARM09	2
05/03/2015	12:30	28.816	ARM09	2
05/03/2015	13:00	28.891	ARM09	2
05/03/2015	13:30	29.015	ARM09	2
05/03/2015	14:00	29.115	ARM09	2
05/03/2015	14:30	29.464	ARM09	2
05/03/2015	15:00	29.439	ARM09	2
05/03/2015	15:30	30.444	ARM09	2
05/03/2015	16:00	30.142	ARM09	2
05/03/2015	16:30	29.54	ARM09	2
05/03/2015	17:00	28.916	ARM09	2
05/03/2015	17:30	28.171	ARM09	2
05/03/2015	18:00	27.899	ARM09	2
05/03/2015	18:30	27.53	ARM09	2
05/03/2015	19:00	27.431	ARM09	2
05/03/2015	19:30	27.407	ARM09	2
05/03/2015	20:00	27.456	ARM09	2
05/03/2015	20:30	27.653	ARM09	2
05/03/2015	21:00	27.85	ARM09	2
05/03/2015	21:30	28.369	ARM09	2
05/03/2015	22:00	28.617	ARM09	2
05/03/2015	22:30	30.041	ARM09	2
05/03/2015	23:00	30.066	ARM09	2
05/03/2015	23:30	30.016	ARM09	2
06/03/2015	00:00	29.966	ARM09	2
06/03/2015	00:30	29.865	ARM09	2
06/03/2015	01:00	29.74	ARM09	2
06/03/2015	01:30	29.74	ARM09	2
06/03/2015	02:00	29.74	ARM09	2
06/03/2015	02:30	29.64	ARM09	2
06/03/2015	03:00	29.515	ARM09	2
06/03/2015	03:30	29.24	ARM09	2
06/03/2015	04:00	29.14	ARM09	2
06/03/2015	04:30	28.965	ARM09	2
06/03/2015	05:00	28.072	ARM09	2
06/03/2015	05:30	27.85	ARM09	2
06/03/2015	06:00	27.825	ARM09	2
06/03/2015	06:30	27.579	ARM09	2
06/03/2015	07:00	27.579	ARM09	2
06/03/2015	07:30	27.677	ARM09	2
06/03/2015	08:00	27.628	ARM09	2
06/03/2015	08:30	27.604	ARM09	2
06/03/2015	09:00	27.751	ARM09	2
06/03/2015	09:30	27.875	ARM09	2
06/03/2015	10:00	27.949	ARM09	2
06/03/2015	10:30	28.072	ARM09	2
06/03/2015	11:00	28.568	ARM09	2
06/03/2015	11:30	28.941	ARM09	2
06/03/2015	12:00	29.09	ARM09	2
06/03/2015	12:30	29.215	ARM09	2
06/03/2015	13:00	29.389	ARM09	2
06/03/2015	13:30	29.59	ARM09	2
06/03/2015	14:00	29.84	ARM09	2
06/03/2015	14:30	30.041	ARM09	2
06/03/2015	15:00	30.217	ARM09	2
06/03/2015	15:30	30.217	ARM09	2
06/03/2015	16:00	31.23	ARM09	2
06/03/2015	16:30	30.293	ARM09	2
06/03/2015	17:00	29.315	ARM09	2
06/03/2015	17:30	28.866	ARM09	2
06/03/2015	18:00	28.642	ARM09	2
06/03/2015	18:30	28.568	ARM09	2
06/03/2015	19:00	28.518	ARM09	2
06/03/2015	19:30	28.493	ARM09	2
06/03/2015	20:00	28.468	ARM09	2
06/03/2015	20:30	28.468	ARM09	2
06/03/2015	21:00	28.468	ARM09	2
06/03/2015	21:30	28.617	ARM09	2
06/03/2015	22:00	28.841	ARM09	2
06/03/2015	22:30	29.19	ARM09	2
06/03/2015	23:00	30.243	ARM09	2
06/03/2015	23:30	30.646	ARM09	2
07/03/2015	00:00	30.52	ARM09	2
07/03/2015	00:30	30.369	ARM09	2
07/03/2015	01:00	30.268	ARM09	2
07/03/2015	01:30	30.142	ARM09	2
07/03/2015	02:00	30.192	ARM09	2
07/03/2015	02:30	30.217	ARM09	2
07/03/2015	03:00	29.991	ARM09	2
07/03/2015	03:30	29.84	ARM09	2
07/03/2015	04:00	29.464	ARM09	2
07/03/2015	04:30	29.29	ARM09	2
07/03/2015	05:00	28.866	ARM09	2
07/03/2015	05:30	28.866	ARM09	2
07/03/2015	06:00	28.841	ARM09	2
07/03/2015	06:30	28.816	ARM09	2
07/03/2015	07:00	28.791	ARM09	2
07/03/2015	07:30	28.742	ARM09	2
07/03/2015	08:00	28.742	ARM09	2
07/03/2015	08:30	28.717	ARM09	2
07/03/2015	09:00	28.742	ARM09	2
07/03/2015	09:30	28.791	ARM09	2
07/03/2015	10:00	28.816	ARM09	2
07/03/2015	10:30	28.841	ARM09	2
07/03/2015	11:00	28.717	ARM09	2
07/03/2015	11:30	28.866	ARM09	2
07/03/2015	12:00	29.115	ARM09	2
07/03/2015	12:30	29.165	ARM09	2
07/03/2015	13:00	29.215	ARM09	2
07/03/2015	13:30	29.165	ARM09	2
07/03/2015	14:00	29.24	ARM09	2
07/03/2015	14:30	29.439	ARM09	2
07/03/2015	15:00	29.79	ARM09	2
07/03/2015	15:30	29.79	ARM09	2
07/03/2015	16:00	29.665	ARM09	2
07/03/2015	16:30	30.343	ARM09	2
07/03/2015	17:00	29.916	ARM09	2
07/03/2015	17:30	29.34	ARM09	2
07/03/2015	18:00	28.394	ARM09	2
07/03/2015	18:30	28.295	ARM09	2
07/03/2015	19:00	28.32	ARM09	2
07/03/2015	19:30	28.196	ARM09	2
07/03/2015	20:00	28.147	ARM09	2
07/03/2015	20:30	28.122	ARM09	2
07/03/2015	21:00	28.147	ARM09	2
07/03/2015	21:30	28.196	ARM09	2
07/03/2015	22:00	28.245	ARM09	2
07/03/2015	22:30	28.196	ARM09	2
07/03/2015	23:00	28.345	ARM09	2
07/03/2015	23:30	29.14	ARM09	2
08/03/2015	00:00	29.69	ARM09	2
08/03/2015	00:30	29.54	ARM09	2
08/03/2015	01:00	29.365	ARM09	2
08/03/2015	01:30	29.165	ARM09	2
08/03/2015	02:00	28.99	ARM09	2
08/03/2015	02:30	29.015	ARM09	2
08/03/2015	03:00	29.115	ARM09	2
08/03/2015	03:30	28.941	ARM09	2
08/03/2015	04:00	28.667	ARM09	2
08/03/2015	04:30	28.27	ARM09	2
08/03/2015	05:00	28.766	ARM09	2
08/03/2015	05:30	28.766	ARM09	2
08/03/2015	06:00	28.593	ARM09	2
08/03/2015	06:30	28.369	ARM09	2
08/03/2015	07:00	28.122	ARM09	2
08/03/2015	07:30	27.776	ARM09	2
08/03/2015	08:00	27.727	ARM09	2
08/03/2015	08:30	27.751	ARM09	2
08/03/2015	09:00	27.776	ARM09	2
08/03/2015	09:30	27.899	ARM09	2
08/03/2015	10:00	28.072	ARM09	2
08/03/2015	10:30	28.221	ARM09	2
08/03/2015	11:00	28.27	ARM09	2
08/03/2015	11:30	27.875	ARM09	2
08/03/2015	12:00	28.245	ARM09	2
08/03/2015	12:30	28.493	ARM09	2
08/03/2015	13:00	28.667	ARM09	2
08/03/2015	13:30	28.916	ARM09	2
08/03/2015	14:00	29.19	ARM09	2
08/03/2015	14:30	29.464	ARM09	2
08/03/2015	15:00	29.515	ARM09	2
08/03/2015	15:30	29.54	ARM09	2
08/03/2015	16:00	29.89	ARM09	2
08/03/2015	16:30	30.52	ARM09	2
08/03/2015	17:00	30.293	ARM09	2
08/03/2015	17:30	29.74	ARM09	2
08/03/2015	18:00	29.165	ARM09	2
08/03/2015	18:30	28.617	ARM09	2
08/03/2015	19:00	28.147	ARM09	2
08/03/2015	19:30	27.702	ARM09	2
08/03/2015	20:00	27.112	ARM09	2
08/03/2015	20:30	26.744	ARM09	2
08/03/2015	21:00	26.744	ARM09	2
08/03/2015	21:30	27.087	ARM09	2
08/03/2015	22:00	27.505	ARM09	2
08/03/2015	22:30	27.554	ARM09	2
08/03/2015	23:00	28.221	ARM09	2
08/03/2015	23:30	28.717	ARM09	2
09/03/2015	00:00	30.293	ARM09	2
09/03/2015	00:30	29.991	ARM09	2
09/03/2015	01:00	29.765	ARM09	2
09/03/2015	01:30	29.515	ARM09	2
09/03/2015	02:00	29.315	ARM09	2
09/03/2015	02:30	29.265	ARM09	2
09/03/2015	03:00	29.29	ARM09	2
09/03/2015	03:30	29.29	ARM09	2
09/03/2015	04:00	29.04	ARM09	2
09/03/2015	04:30	28.891	ARM09	2
09/03/2015	05:00	28.468	ARM09	2
09/03/2015	05:30	28.791	ARM09	2
09/03/2015	06:00	28.791	ARM09	2
09/03/2015	06:30	28.543	ARM09	2
09/03/2015	07:00	28.394	ARM09	2
09/03/2015	07:30	28.245	ARM09	2
09/03/2015	08:00	28.147	ARM09	2
09/03/2015	08:30	28.023	ARM09	2
09/03/2015	09:00	28.023	ARM09	2
09/03/2015	09:30	28.147	ARM09	2
09/03/2015	10:00	28.295	ARM09	2
09/03/2015	10:30	28.493	ARM09	2
09/03/2015	11:00	28.493	ARM09	2
09/03/2015	11:30	28.245	ARM09	2
09/03/2015	12:00	28.493	ARM09	2
09/03/2015	12:30	28.816	ARM09	2
09/03/2015	13:00	28.965	ARM09	2
09/03/2015	13:30	29.14	ARM09	2
09/03/2015	14:00	29.29	ARM09	2
09/03/2015	14:30	29.615	ARM09	2
09/03/2015	15:00	29.815	ARM09	2
09/03/2015	15:30	29.815	ARM09	2
09/03/2015	16:00	29.966	ARM09	2
09/03/2015	16:30	30.217	ARM09	2
09/03/2015	17:00	30.9	ARM09	2
09/03/2015	17:30	30.419	ARM09	2
09/03/2015	18:00	29.715	ARM09	2
09/03/2015	18:30	28.766	ARM09	2
09/03/2015	19:00	28.345	ARM09	2
09/03/2015	19:30	28.221	ARM09	2
09/03/2015	20:00	28.072	ARM09	2
09/03/2015	20:30	28.048	ARM09	2
09/03/2015	21:00	28.097	ARM09	2
09/03/2015	21:30	28.072	ARM09	2
09/03/2015	22:00	28.023	ARM09	2
09/03/2015	22:30	28.122	ARM09	2
09/03/2015	23:00	28.196	ARM09	2
09/03/2015	23:30	28.245	ARM09	2
10/03/2015	00:00	28.766	ARM09	2
10/03/2015	00:30	29.941	ARM09	2
10/03/2015	01:00	30.142	ARM09	2
10/03/2015	01:30	29.916	ARM09	2
10/03/2015	02:00	29.665	ARM09	2
10/03/2015	02:30	29.515	ARM09	2
10/03/2015	03:00	29.414	ARM09	2
10/03/2015	03:30	29.439	ARM09	2
10/03/2015	04:00	29.515	ARM09	2
10/03/2015	04:30	29.265	ARM09	2
10/03/2015	05:00	29.115	ARM09	2
10/03/2015	05:30	28.766	ARM09	2
10/03/2015	06:00	28.891	ARM09	2
10/03/2015	06:30	28.866	ARM09	2
10/03/2015	07:00	28.617	ARM09	2
10/03/2015	07:30	28.444	ARM09	2
10/03/2015	08:00	28.345	ARM09	2
10/03/2015	08:30	28.221	ARM09	2
10/03/2015	09:00	28.122	ARM09	2
10/03/2015	09:30	28.147	ARM09	2
10/03/2015	10:00	28.196	ARM09	2
10/03/2015	10:30	28.444	ARM09	2
10/03/2015	11:00	28.617	ARM09	2
10/03/2015	11:30	28.543	ARM09	2
10/03/2015	12:00	28.667	ARM09	2
10/03/2015	12:30	29.115	ARM09	2
10/03/2015	13:00	29.365	ARM09	2
10/03/2015	13:30	29.464	ARM09	2
10/03/2015	14:00	29.64	ARM09	2
10/03/2015	14:30	29.715	ARM09	2
10/03/2015	15:00	29.991	ARM09	2
10/03/2015	15:30	30.066	ARM09	2
10/03/2015	16:00	30.142	ARM09	2
10/03/2015	16:30	30.318	ARM09	2
10/03/2015	17:00	30.293	ARM09	2
10/03/2015	17:30	31.052	ARM09	2
10/03/2015	18:00	30.444	ARM09	2
10/03/2015	18:30	29.715	ARM09	2
10/03/2015	19:00	28.468	ARM09	2
10/03/2015	19:30	28.27	ARM09	2
10/03/2015	20:00	28.196	ARM09	2
10/03/2015	20:30	28.122	ARM09	2
10/03/2015	21:00	28.122	ARM09	2
10/03/2015	21:30	28.196	ARM09	2
10/03/2015	22:00	28.147	ARM09	2
10/03/2015	22:30	28.122	ARM09	2
10/03/2015	23:00	28.122	ARM09	2
10/03/2015	23:30	28.147	ARM09	2
11/03/2015	00:00	28.221	ARM09	2
11/03/2015	00:30	28.543	ARM09	2
11/03/2015	01:00	29.34	ARM09	2
11/03/2015	01:30	29.991	ARM09	2
11/03/2015	02:00	29.865	ARM09	2
11/03/2015	02:30	29.74	ARM09	2
11/03/2015	03:00	29.615	ARM09	2
11/03/2015	03:30	29.49	ARM09	2
11/03/2015	04:00	29.439	ARM09	2
11/03/2015	04:30	29.464	ARM09	2
11/03/2015	05:00	29.265	ARM09	2
11/03/2015	05:30	29.215	ARM09	2
11/03/2015	06:00	28.916	ARM09	2
11/03/2015	06:30	28.816	ARM09	2
11/03/2015	07:00	28.916	ARM09	2
11/03/2015	07:30	28.717	ARM09	2
11/03/2015	08:00	28.667	ARM09	2
11/03/2015	08:30	28.642	ARM09	2
11/03/2015	09:00	28.717	ARM09	2
11/03/2015	09:30	28.816	ARM09	2
11/03/2015	10:00	28.891	ARM09	2
11/03/2015	10:30	28.791	ARM09	2
11/03/2015	11:00	28.891	ARM09	2
11/03/2015	11:30	28.941	ARM09	2
11/03/2015	12:00	28.742	ARM09	2
11/03/2015	12:30	29.065	ARM09	2
11/03/2015	13:00	29.389	ARM09	2
11/03/2015	13:30	29.74	ARM09	2
11/03/2015	14:00	29.89	ARM09	2
11/03/2015	14:30	29.966	ARM09	2
11/03/2015	15:00	30.066	ARM09	2
11/03/2015	15:30	30.268	ARM09	2
11/03/2015	16:00	30.444	ARM09	2
11/03/2015	16:30	30.495	ARM09	2
11/03/2015	17:00	30.571	ARM09	2
11/03/2015	17:30	30.469	ARM09	2
11/03/2015	18:00	30.824	ARM09	2
11/03/2015	18:30	30.545	ARM09	2
11/03/2015	19:00	29.865	ARM09	2
11/03/2015	19:30	29.215	ARM09	2
11/03/2015	20:00	28.816	ARM09	2
11/03/2015	20:30	28.742	ARM09	2
11/03/2015	21:00	28.717	ARM09	2
11/03/2015	21:30	28.667	ARM09	2
11/03/2015	22:00	28.593	ARM09	2
11/03/2015	22:30	28.568	ARM09	2
11/03/2015	23:00	28.593	ARM09	2
11/03/2015	23:30	28.692	ARM09	2
12/03/2015	00:00	28.816	ARM09	2
12/03/2015	00:30	28.941	ARM09	2
12/03/2015	01:00	29.09	ARM09	2
12/03/2015	01:30	29.64	ARM09	2
12/03/2015	02:00	30.041	ARM09	2
12/03/2015	02:30	30.142	ARM09	2
12/03/2015	03:00	30.117	ARM09	2
12/03/2015	03:30	30.016	ARM09	2
12/03/2015	04:00	29.916	ARM09	2
12/03/2015	04:30	29.815	ARM09	2
12/03/2015	05:00	29.84	ARM09	2
12/03/2015	05:30	29.74	ARM09	2
12/03/2015	06:00	29.715	ARM09	2
12/03/2015	06:30	29.69	ARM09	2
12/03/2015	07:00	29.49	ARM09	2
12/03/2015	07:30	29.315	ARM09	2
12/03/2015	08:00	29.115	ARM09	2
12/03/2015	08:30	28.916	ARM09	2
12/03/2015	09:00	28.841	ARM09	2
12/03/2015	09:30	28.916	ARM09	2
12/03/2015	10:00	29.065	ARM09	2
12/03/2015	10:30	29.19	ARM09	2
12/03/2015	11:00	29.09	ARM09	2
12/03/2015	11:30	29.115	ARM09	2
12/03/2015	12:00	29.315	ARM09	2
12/03/2015	12:30	29.439	ARM09	2
12/03/2015	13:00	29.715	ARM09	2
12/03/2015	13:30	29.966	ARM09	2
12/03/2015	14:00	30.217	ARM09	2
12/03/2015	14:30	30.571	ARM09	2
12/03/2015	15:00	30.798	ARM09	2
12/03/2015	15:30	30.95	ARM09	2
12/03/2015	16:00	31.128	ARM09	2
12/03/2015	16:30	31.23	ARM09	2
12/03/2015	17:00	31.331	ARM09	2
12/03/2015	17:30	31.306	ARM09	2
12/03/2015	18:00	31.179	ARM09	2
12/03/2015	18:30	31.382	ARM09	2
12/03/2015	19:00	31.331	ARM09	2
12/03/2015	19:30	30.268	ARM09	2
12/03/2015	20:00	29.615	ARM09	2
12/03/2015	20:30	28.766	ARM09	2
12/03/2015	21:00	28.617	ARM09	2
12/03/2015	21:30	28.568	ARM09	2
12/03/2015	22:00	28.543	ARM09	2
12/03/2015	22:30	28.518	ARM09	2
12/03/2015	23:00	28.468	ARM09	2
12/03/2015	23:30	28.518	ARM09	2
13/03/2015	00:00	28.493	ARM09	2
13/03/2015	00:30	28.617	ARM09	2
13/03/2015	01:00	28.816	ARM09	2
13/03/2015	01:30	28.791	ARM09	2
13/03/2015	02:00	29.265	ARM09	2
13/03/2015	02:30	29.665	ARM09	2
13/03/2015	03:00	30.167	ARM09	2
13/03/2015	03:30	30.343	ARM09	2
13/03/2015	04:00	30.419	ARM09	2
13/03/2015	04:30	30.419	ARM09	2
13/03/2015	05:00	30.343	ARM09	2
13/03/2015	05:30	30.268	ARM09	2
13/03/2015	06:00	30.243	ARM09	2
13/03/2015	06:30	30.192	ARM09	2
13/03/2015	07:00	30.217	ARM09	2
13/03/2015	07:30	30.041	ARM09	2
13/03/2015	08:00	29.715	ARM09	2
13/03/2015	08:30	29.414	ARM09	2
13/03/2015	09:00	29.34	ARM09	2
13/03/2015	09:30	29.19	ARM09	2
13/03/2015	10:00	29.015	ARM09	2
13/03/2015	10:30	28.941	ARM09	2
13/03/2015	11:00	29.115	ARM09	2
13/03/2015	11:30	29.065	ARM09	2
13/03/2015	12:00	28.916	ARM09	2
13/03/2015	12:30	29.215	ARM09	2
13/03/2015	13:00	29.665	ARM09	2
13/03/2015	13:30	29.916	ARM09	2
13/03/2015	14:00	30.444	ARM09	2
13/03/2015	14:30	30.748	ARM09	2
13/03/2015	15:00	31.052	ARM09	2
13/03/2015	15:30	31.408	ARM09	2
13/03/2015	16:00	31.714	ARM09	2
13/03/2015	16:30	31.919	ARM09	2
13/03/2015	17:00	32.073	ARM09	2
13/03/2015	17:30	32.227	ARM09	2
13/03/2015	18:00	32.073	ARM09	2
13/03/2015	18:30	32.021	ARM09	2
13/03/2015	19:00	31.868	ARM09	2
13/03/2015	19:30	31.586	ARM09	2
13/03/2015	20:00	30.596	ARM09	2
13/03/2015	20:30	30.117	ARM09	2
13/03/2015	21:00	29.14	ARM09	2
13/03/2015	21:30	28.742	ARM09	2
13/03/2015	22:00	28.667	ARM09	2
13/03/2015	22:30	28.593	ARM09	2
13/03/2015	23:00	28.543	ARM09	2
13/03/2015	23:30	28.518	ARM09	2
14/03/2015	00:00	28.518	ARM09	2
14/03/2015	00:30	28.518	ARM09	2
14/03/2015	01:00	28.568	ARM09	2
14/03/2015	01:30	28.642	ARM09	2
14/03/2015	02:00	28.841	ARM09	2
14/03/2015	02:30	28.99	ARM09	2
14/03/2015	03:00	29.414	ARM09	2
14/03/2015	03:30	29.966	ARM09	2
14/03/2015	04:00	30.419	ARM09	2
14/03/2015	04:30	30.798	ARM09	2
14/03/2015	05:00	30.95	ARM09	2
14/03/2015	05:30	30.925	ARM09	2
14/03/2015	06:00	30.925	ARM09	2
14/03/2015	06:30	30.874	ARM09	2
14/03/2015	07:00	30.824	ARM09	2
14/03/2015	07:30	30.697	ARM09	2
14/03/2015	08:00	30.748	ARM09	2
14/03/2015	08:30	30.469	ARM09	2
14/03/2015	09:00	30.167	ARM09	2
14/03/2015	09:30	29.79	ARM09	2
14/03/2015	10:00	29.615	ARM09	2
14/03/2015	10:30	29.69	ARM09	2
14/03/2015	11:00	29.74	ARM09	2
14/03/2015	11:30	29.865	ARM09	2
14/03/2015	12:00	29.966	ARM09	2
14/03/2015	12:30	29.59	ARM09	2
14/03/2015	13:00	29.515	ARM09	2
14/03/2015	13:30	29.615	ARM09	2
14/03/2015	14:00	30.066	ARM09	2
14/03/2015	14:30	30.243	ARM09	2
14/03/2015	15:00	30.697	ARM09	2
14/03/2015	15:30	31.128	ARM09	2
14/03/2015	16:00	31.408	ARM09	2
14/03/2015	16:30	31.663	ARM09	2
14/03/2015	17:00	31.816	ARM09	2
14/03/2015	17:30	31.816	ARM09	2
14/03/2015	18:00	31.868	ARM09	2
14/03/2015	18:30	31.919	ARM09	2
14/03/2015	19:00	31.561	ARM09	2
14/03/2015	19:30	31.535	ARM09	2
14/03/2015	20:00	31.331	ARM09	2
14/03/2015	20:30	30.976	ARM09	2
14/03/2015	21:00	30.419	ARM09	2
14/03/2015	21:30	30.066	ARM09	2
14/03/2015	22:00	29.765	ARM09	2
14/03/2015	22:30	29.115	ARM09	2
14/03/2015	23:00	28.791	ARM09	2
14/03/2015	23:30	28.692	ARM09	2
15/03/2015	00:00	28.667	ARM09	2
15/03/2015	00:30	28.642	ARM09	2
15/03/2015	01:00	28.617	ARM09	2
15/03/2015	01:30	28.642	ARM09	2
15/03/2015	02:00	28.642	ARM09	2
15/03/2015	02:30	28.667	ARM09	2
15/03/2015	03:00	28.841	ARM09	2
15/03/2015	03:30	29.115	ARM09	2
15/03/2015	04:00	29.24	ARM09	2
15/03/2015	04:30	29.49	ARM09	2
15/03/2015	05:00	29.665	ARM09	2
15/03/2015	05:30	29.865	ARM09	2
15/03/2015	06:00	30.091	ARM09	2
15/03/2015	06:30	30.167	ARM09	2
15/03/2015	07:00	30.142	ARM09	2
15/03/2015	07:30	30.091	ARM09	2
15/03/2015	08:00	29.941	ARM09	2
15/03/2015	08:30	29.916	ARM09	2
15/03/2015	09:00	29.74	ARM09	2
15/03/2015	09:30	29.765	ARM09	2
15/03/2015	10:00	29.69	ARM09	2
15/03/2015	10:30	29.64	ARM09	2
15/03/2015	11:00	29.414	ARM09	2
15/03/2015	11:30	29.365	ARM09	2
15/03/2015	12:00	29.439	ARM09	2
15/03/2015	12:30	29.464	ARM09	2
15/03/2015	13:00	29.365	ARM09	2
15/03/2015	13:30	29.439	ARM09	2
15/03/2015	14:00	29.389	ARM09	2
15/03/2015	14:30	29.315	ARM09	2
15/03/2015	15:00	29.24	ARM09	2
15/03/2015	15:30	29.24	ARM09	2
15/03/2015	16:00	29.34	ARM09	2
15/03/2015	16:30	29.59	ARM09	2
15/03/2015	17:00	29.715	ARM09	2
15/03/2015	17:30	29.765	ARM09	2
15/03/2015	18:00	29.765	ARM09	2
15/03/2015	18:30	29.74	ARM09	2
15/03/2015	19:00	29.715	ARM09	2
15/03/2015	19:30	29.665	ARM09	2
15/03/2015	20:00	29.59	ARM09	2
15/03/2015	20:30	29.389	ARM09	2
15/03/2015	21:00	29.389	ARM09	2
15/03/2015	21:30	29.414	ARM09	2
15/03/2015	22:00	29.215	ARM09	2
15/03/2015	22:30	29.04	ARM09	2
15/03/2015	23:00	28.99	ARM09	2
15/03/2015	23:30	28.941	ARM09	2
16/03/2015	00:00	28.841	ARM09	2
16/03/2015	00:30	28.791	ARM09	2
16/03/2015	01:00	28.816	ARM09	2
16/03/2015	01:30	28.816	ARM09	2
16/03/2015	02:00	28.816	ARM09	2
16/03/2015	02:30	28.791	ARM09	2
16/03/2015	03:00	28.742	ARM09	2
16/03/2015	03:30	28.742	ARM09	2
16/03/2015	04:00	28.816	ARM09	2
16/03/2015	04:30	28.742	ARM09	2
16/03/2015	05:00	28.742	ARM09	2
16/03/2015	05:30	28.642	ARM09	2
16/03/2015	06:00	28.543	ARM09	2
16/03/2015	06:30	28.468	ARM09	2
16/03/2015	07:00	28.32	ARM09	2
16/03/2015	07:30	28.444	ARM09	2
16/03/2015	08:00	28.493	ARM09	2
16/03/2015	08:30	28.419	ARM09	2
16/03/2015	09:00	28.345	ARM09	2
16/03/2015	09:30	28.295	ARM09	2
16/03/2015	10:00	28.295	ARM09	2
16/03/2015	10:30	28.345	ARM09	2
16/03/2015	11:00	28.593	ARM09	2
16/03/2015	11:30	28.742	ARM09	2
16/03/2015	12:00	28.717	ARM09	2
16/03/2015	12:30	29.165	ARM09	2
16/03/2015	13:00	29.414	ARM09	2
16/03/2015	13:30	29.315	ARM09	2
16/03/2015	14:00	29.265	ARM09	2
16/03/2015	14:30	29.14	ARM09	2
16/03/2015	15:00	29.115	ARM09	2
16/03/2015	15:30	29.19	ARM09	2
16/03/2015	16:00	29.29	ARM09	2
16/03/2015	16:30	29.24	ARM09	2
16/03/2015	17:00	29.19	ARM09	2
16/03/2015	17:30	29.14	ARM09	2
16/03/2015	18:00	29.19	ARM09	2
16/03/2015	18:30	29.215	ARM09	2
16/03/2015	19:00	29.19	ARM09	2
16/03/2015	19:30	29.115	ARM09	2
16/03/2015	20:00	29.015	ARM09	2
16/03/2015	20:30	29.04	ARM09	2
16/03/2015	21:00	29.065	ARM09	2
16/03/2015	21:30	29.065	ARM09	2
16/03/2015	22:00	29.09	ARM09	2
16/03/2015	22:30	29.04	ARM09	2
16/03/2015	23:00	28.841	ARM09	2
16/03/2015	23:30	28.916	ARM09	2
17/03/2015	00:00	28.692	ARM09	2
17/03/2015	00:30	28.568	ARM09	2
17/03/2015	01:00	28.692	ARM09	2
17/03/2015	01:30	28.766	ARM09	2
17/03/2015	02:00	28.742	ARM09	2
17/03/2015	02:30	28.742	ARM09	2
17/03/2015	03:00	28.742	ARM09	2
17/03/2015	03:30	28.742	ARM09	2
17/03/2015	04:00	28.717	ARM09	2
17/03/2015	04:30	28.717	ARM09	2
17/03/2015	05:00	28.692	ARM09	2
17/03/2015	05:30	28.692	ARM09	2
17/03/2015	06:00	28.667	ARM09	2
17/03/2015	06:30	28.617	ARM09	2
17/03/2015	07:00	28.493	ARM09	2
17/03/2015	07:30	28.369	ARM09	2
17/03/2015	08:00	28.245	ARM09	2
17/03/2015	08:30	28.245	ARM09	2
17/03/2015	09:00	28.27	ARM09	2
17/03/2015	09:30	28.27	ARM09	2
17/03/2015	10:00	28.27	ARM09	2
17/03/2015	10:30	28.245	ARM09	2
17/03/2015	11:00	28.097	ARM09	2
17/03/2015	11:30	28.122	ARM09	2
17/03/2015	12:00	28.147	ARM09	2
17/03/2015	12:30	28.023	ARM09	2
17/03/2015	13:00	27.998	ARM09	2
17/03/2015	13:30	28.097	ARM09	2
17/03/2015	14:00	28.32	ARM09	2
17/03/2015	14:30	28.444	ARM09	2
17/03/2015	15:00	28.518	ARM09	2
17/03/2015	15:30	28.667	ARM09	2
17/03/2015	16:00	28.717	ARM09	2
17/03/2015	16:30	28.766	ARM09	2
17/03/2015	17:00	28.766	ARM09	2
17/03/2015	17:30	28.667	ARM09	2
17/03/2015	18:00	28.568	ARM09	2
17/03/2015	18:30	28.518	ARM09	2
17/03/2015	19:00	28.419	ARM09	2
17/03/2015	19:30	28.196	ARM09	2
17/03/2015	20:00	27.949	ARM09	2
17/03/2015	20:30	27.801	ARM09	2
17/03/2015	21:00	27.825	ARM09	2
17/03/2015	21:30	27.776	ARM09	2
17/03/2015	22:00	27.727	ARM09	2
17/03/2015	22:30	27.727	ARM09	2
17/03/2015	23:00	27.677	ARM09	2
17/03/2015	23:30	27.677	ARM09	2
18/03/2015	00:00	27.604	ARM09	2
18/03/2015	00:30	27.579	ARM09	2
18/03/2015	01:00	27.579	ARM09	2
18/03/2015	01:30	27.751	ARM09	2
18/03/2015	02:00	28.171	ARM09	2
18/03/2015	02:30	28.468	ARM09	2
18/03/2015	03:00	28.642	ARM09	2
18/03/2015	03:30	28.617	ARM09	2
18/03/2015	04:00	28.568	ARM09	2
18/03/2015	04:30	28.543	ARM09	2
18/03/2015	05:00	28.468	ARM09	2
18/03/2015	05:30	28.394	ARM09	2
18/03/2015	06:00	28.468	ARM09	2
18/03/2015	06:30	28.444	ARM09	2
18/03/2015	07:00	28.468	ARM09	2
18/03/2015	07:30	28.468	ARM09	2
18/03/2015	08:00	28.27	ARM09	2
18/03/2015	08:30	28.097	ARM09	2
18/03/2015	09:00	27.604	ARM09	2
18/03/2015	09:30	27.259	ARM09	2
18/03/2015	10:00	27.063	ARM09	2
18/03/2015	10:30	26.965	ARM09	2
18/03/2015	11:00	26.94	ARM09	2
18/03/2015	11:30	26.891	ARM09	2
18/03/2015	12:00	26.793	ARM09	2
18/03/2015	12:30	26.598	ARM09	2
18/03/2015	13:00	26.598	ARM09	2
18/03/2015	13:30	26.72	ARM09	2
18/03/2015	14:00	26.72	ARM09	2
18/03/2015	14:30	26.965	ARM09	2
18/03/2015	15:00	27.554	ARM09	2
18/03/2015	15:30	28.245	ARM09	2
18/03/2015	16:00	28.419	ARM09	2
18/03/2015	16:30	28.444	ARM09	2
18/03/2015	17:00	28.444	ARM09	2
18/03/2015	17:30	28.468	ARM09	2
18/03/2015	18:00	28.468	ARM09	2
18/03/2015	18:30	28.444	ARM09	2
18/03/2015	19:00	28.419	ARM09	2
18/03/2015	19:30	28.295	ARM09	2
18/03/2015	20:00	28.27	ARM09	2
18/03/2015	20:30	28.048	ARM09	2
18/03/2015	21:00	27.284	ARM09	2
18/03/2015	21:30	26.989	ARM09	2
18/03/2015	22:00	26.867	ARM09	2
18/03/2015	22:30	26.94	ARM09	2
18/03/2015	23:00	27.038	ARM09	2
18/03/2015	23:30	27.112	ARM09	2
19/03/2015	00:00	27.136	ARM09	2
19/03/2015	00:30	26.965	ARM09	2
19/03/2015	01:00	26.989	ARM09	2
19/03/2015	01:30	27.087	ARM09	2
19/03/2015	02:00	27.087	ARM09	2
19/03/2015	02:30	27.284	ARM09	2
19/03/2015	03:00	27.702	ARM09	2
19/03/2015	03:30	28.444	ARM09	2
19/03/2015	04:00	28.468	ARM09	2
19/03/2015	04:30	28.468	ARM09	2
19/03/2015	05:00	28.444	ARM09	2
19/03/2015	05:30	28.245	ARM09	2
19/03/2015	06:00	28.023	ARM09	2
19/03/2015	06:30	28.023	ARM09	2
19/03/2015	07:00	28.171	ARM09	2
19/03/2015	07:30	28.295	ARM09	2
19/03/2015	08:00	28.345	ARM09	2
19/03/2015	08:30	28.345	ARM09	2
19/03/2015	09:00	27.974	ARM09	2
19/03/2015	09:30	27.333	ARM09	2
19/03/2015	10:00	27.087	ARM09	2
19/03/2015	10:30	27.112	ARM09	2
19/03/2015	11:00	27.21	ARM09	2
19/03/2015	11:30	27.431	ARM09	2
19/03/2015	12:00	27.628	ARM09	2
19/03/2015	12:30	27.776	ARM09	2
19/03/2015	13:00	27.949	ARM09	2
19/03/2015	13:30	28.171	ARM09	2
19/03/2015	14:00	28.097	ARM09	2
19/03/2015	14:30	28.27	ARM09	2
19/03/2015	15:00	28.196	ARM09	2
19/03/2015	15:30	28.097	ARM09	2
19/03/2015	16:00	28.394	ARM09	2
19/03/2015	16:30	28.444	ARM09	2
19/03/2015	17:00	28.419	ARM09	2
19/03/2015	17:30	28.419	ARM09	2
19/03/2015	18:00	28.32	ARM09	2
19/03/2015	18:30	28.32	ARM09	2
19/03/2015	19:00	28.345	ARM09	2
19/03/2015	19:30	28.32	ARM09	2
19/03/2015	20:00	28.394	ARM09	2
19/03/2015	20:30	28.394	ARM09	2
19/03/2015	21:00	28.419	ARM09	2
19/03/2015	21:30	28.941	ARM09	2
19/03/2015	22:00	28.99	ARM09	2
19/03/2015	22:30	28.742	ARM09	2
19/03/2015	23:00	28.667	ARM09	2
19/03/2015	23:30	28.543	ARM09	2
20/03/2015	00:00	28.518	ARM09	2
20/03/2015	00:30	28.493	ARM09	2
20/03/2015	01:00	28.568	ARM09	2
20/03/2015	01:30	28.543	ARM09	2
20/03/2015	02:00	28.394	ARM09	2
20/03/2015	02:30	28.419	ARM09	2
20/03/2015	03:00	28.023	ARM09	2
20/03/2015	03:30	27.974	ARM09	2
20/03/2015	04:00	28.369	ARM09	2
20/03/2015	04:30	28.543	ARM09	2
20/03/2015	05:00	28.593	ARM09	2
20/03/2015	05:30	28.593	ARM09	2
20/03/2015	06:00	28.568	ARM09	2
20/03/2015	06:30	28.568	ARM09	2
20/03/2015	07:00	28.518	ARM09	2
20/03/2015	07:30	28.543	ARM09	2
20/03/2015	08:00	28.493	ARM09	2
20/03/2015	08:30	28.468	ARM09	2
20/03/2015	09:00	28.468	ARM09	2
20/03/2015	09:30	28.147	ARM09	2
20/03/2015	10:00	27.628	ARM09	2
20/03/2015	10:30	27.677	ARM09	2
20/03/2015	11:00	27.751	ARM09	2
20/03/2015	11:30	27.776	ARM09	2
20/03/2015	12:00	27.875	ARM09	2
20/03/2015	12:30	27.949	ARM09	2
20/03/2015	13:00	27.998	ARM09	2
20/03/2015	13:30	28.023	ARM09	2
20/03/2015	14:00	28.072	ARM09	2
20/03/2015	14:30	28.221	ARM09	2
20/03/2015	15:00	28.295	ARM09	2
20/03/2015	15:30	28.419	ARM09	2
20/03/2015	16:00	28.345	ARM09	2
20/03/2015	16:30	28.692	ARM09	2
20/03/2015	17:00	28.667	ARM09	2
20/03/2015	17:30	28.369	ARM09	2
20/03/2015	18:00	27.554	ARM09	2
20/03/2015	18:30	27.038	ARM09	2
20/03/2015	19:00	26.94	ARM09	2
20/03/2015	19:30	27.014	ARM09	2
20/03/2015	20:00	27.284	ARM09	2
20/03/2015	20:30	27.554	ARM09	2
20/03/2015	21:00	27.677	ARM09	2
20/03/2015	21:30	28.097	ARM09	2
20/03/2015	22:00	28.518	ARM09	2
20/03/2015	22:30	28.916	ARM09	2
20/03/2015	23:00	28.667	ARM09	2
20/03/2015	23:30	28.568	ARM09	2
21/03/2015	00:00	28.518	ARM09	2
21/03/2015	00:30	28.394	ARM09	2
21/03/2015	01:00	28.32	ARM09	2
21/03/2015	01:30	28.345	ARM09	2
21/03/2015	02:00	28.345	ARM09	2
21/03/2015	02:30	28.27	ARM09	2
21/03/2015	03:00	28.196	ARM09	2
21/03/2015	03:30	28.023	ARM09	2
21/03/2015	04:00	27.924	ARM09	2
21/03/2015	04:30	28.122	ARM09	2
21/03/2015	05:00	27.974	ARM09	2
21/03/2015	05:30	27.579	ARM09	2
21/03/2015	06:00	27.628	ARM09	2
21/03/2015	06:30	27.382	ARM09	2
21/03/2015	07:00	27.259	ARM09	2
21/03/2015	07:30	27.235	ARM09	2
21/03/2015	08:00	27.284	ARM09	2
21/03/2015	08:30	27.407	ARM09	2
21/03/2015	09:00	27.53	ARM09	2
21/03/2015	09:30	27.604	ARM09	2
21/03/2015	10:00	27.604	ARM09	2
21/03/2015	10:30	27.481	ARM09	2
21/03/2015	11:00	27.677	ARM09	2
21/03/2015	11:30	27.949	ARM09	2
21/03/2015	12:00	28.097	ARM09	2
21/03/2015	12:30	28.369	ARM09	2
21/03/2015	13:00	28.717	ARM09	2
21/03/2015	13:30	28.965	ARM09	2
21/03/2015	14:00	28.866	ARM09	2
21/03/2015	14:30	28.916	ARM09	2
21/03/2015	15:00	28.742	ARM09	2
21/03/2015	15:30	28.791	ARM09	2
21/03/2015	16:00	28.543	ARM09	2
21/03/2015	16:30	28.221	ARM09	2
21/03/2015	17:00	28.444	ARM09	2
21/03/2015	17:30	28.097	ARM09	2
21/03/2015	18:00	27.186	ARM09	2
21/03/2015	18:30	26.549	ARM09	2
21/03/2015	19:00	26.036	ARM09	2
21/03/2015	19:30	25.477	ARM09	2
21/03/2015	20:00	25.283	ARM09	2
21/03/2015	20:30	25.647	ARM09	2
21/03/2015	21:00	25.841	ARM09	2
21/03/2015	21:30	26.158	ARM09	2
21/03/2015	22:00	26.769	ARM09	2
21/03/2015	22:30	27.308	ARM09	2
21/03/2015	23:00	27.825	ARM09	2
21/03/2015	23:30	28.245	ARM09	2
22/03/2015	00:00	28.072	ARM09	2
22/03/2015	00:30	27.949	ARM09	2
22/03/2015	01:00	27.875	ARM09	2
22/03/2015	01:30	27.801	ARM09	2
22/03/2015	02:00	27.776	ARM09	2
22/03/2015	02:30	27.776	ARM09	2
22/03/2015	03:00	27.751	ARM09	2
22/03/2015	03:30	27.677	ARM09	2
22/03/2015	04:00	27.677	ARM09	2
22/03/2015	04:30	27.579	ARM09	2
22/03/2015	05:00	27.53	ARM09	2
22/03/2015	05:30	28.295	ARM09	2
22/03/2015	06:00	28.419	ARM09	2
22/03/2015	06:30	28.369	ARM09	2
22/03/2015	07:00	28.419	ARM09	2
22/03/2015	07:30	28.493	ARM09	2
22/03/2015	08:00	28.493	ARM09	2
22/03/2015	08:30	28.468	ARM09	2
22/03/2015	09:00	28.444	ARM09	2
22/03/2015	09:30	28.369	ARM09	2
22/03/2015	10:00	28.345	ARM09	2
22/03/2015	10:30	28.32	ARM09	2
22/03/2015	11:00	27.456	ARM09	2
22/03/2015	11:30	27.358	ARM09	2
22/03/2015	12:00	27.579	ARM09	2
22/03/2015	12:30	27.677	ARM09	2
22/03/2015	13:00	27.974	ARM09	2
22/03/2015	13:30	28.245	ARM09	2
22/03/2015	14:00	28.493	ARM09	2
22/03/2015	14:30	28.617	ARM09	2
22/03/2015	15:00	28.742	ARM09	2
22/03/2015	15:30	28.941	ARM09	2
22/03/2015	16:00	28.891	ARM09	2
22/03/2015	16:30	29.065	ARM09	2
22/03/2015	17:00	28.543	ARM09	2
22/03/2015	17:30	28.593	ARM09	2
22/03/2015	18:00	28.766	ARM09	2
22/03/2015	18:30	28.742	ARM09	2
22/03/2015	19:00	28.717	ARM09	2
22/03/2015	19:30	28.692	ARM09	2
22/03/2015	20:00	28.692	ARM09	2
22/03/2015	20:30	28.667	ARM09	2
22/03/2015	21:00	28.667	ARM09	2
22/03/2015	21:30	28.642	ARM09	2
22/03/2015	22:00	28.642	ARM09	2
22/03/2015	22:30	28.593	ARM09	2
22/03/2015	23:00	28.593	ARM09	2
22/03/2015	23:30	28.518	ARM09	2
23/03/2015	00:00	29.065	ARM09	2
23/03/2015	00:30	28.841	ARM09	2
23/03/2015	01:00	28.742	ARM09	2
23/03/2015	01:30	28.667	ARM09	2
23/03/2015	02:00	28.493	ARM09	2
23/03/2015	02:30	28.394	ARM09	2
23/03/2015	03:00	28.444	ARM09	2
23/03/2015	03:30	28.493	ARM09	2
23/03/2015	04:00	28.419	ARM09	2
23/03/2015	04:30	28.27	ARM09	2
23/03/2015	05:00	28.072	ARM09	2
23/03/2015	05:30	28.122	ARM09	2
23/03/2015	06:00	28.295	ARM09	2
23/03/2015	06:30	28.667	ARM09	2
23/03/2015	07:00	28.667	ARM09	2
23/03/2015	07:30	28.518	ARM09	2
23/03/2015	08:00	28.196	ARM09	2
23/03/2015	08:30	28.023	ARM09	2
23/03/2015	09:00	28.171	ARM09	2
23/03/2015	09:30	28.27	ARM09	2
23/03/2015	10:00	28.518	ARM09	2
23/03/2015	10:30	28.617	ARM09	2
23/03/2015	11:00	28.593	ARM09	2
23/03/2015	11:30	27.875	ARM09	2
23/03/2015	12:00	28.072	ARM09	2
23/03/2015	12:30	28.32	ARM09	2
23/03/2015	13:00	28.444	ARM09	2
23/03/2015	13:30	28.742	ARM09	2
23/03/2015	14:00	28.99	ARM09	2
23/03/2015	14:30	29.14	ARM09	2
23/03/2015	15:00	29.265	ARM09	2
23/03/2015	15:30	29.439	ARM09	2
23/03/2015	16:00	29.64	ARM09	2
23/03/2015	16:30	29.49	ARM09	2
23/03/2015	17:00	29.665	ARM09	2
23/03/2015	17:30	29.165	ARM09	2
23/03/2015	18:00	28.841	ARM09	2
23/03/2015	18:30	28.717	ARM09	2
23/03/2015	19:00	28.444	ARM09	2
23/03/2015	19:30	26.842	ARM09	2
23/03/2015	20:00	26.28	ARM09	2
23/03/2015	20:30	26.304	ARM09	2
23/03/2015	21:00	26.329	ARM09	2
23/03/2015	21:30	26.353	ARM09	2
23/03/2015	22:00	26.5	ARM09	2
23/03/2015	22:30	26.622	ARM09	2
23/03/2015	23:00	26.867	ARM09	2
23/03/2015	23:30	27.259	ARM09	2
24/03/2015	00:00	28.072	ARM09	2
[truncated: 63,935 more rows]
