# Supplementary material for: First insights into coral recruit and juvenile abundances at remote Aldabra Atoll, Seychelles
Source: PLoS One. 2021 Dec 7;16(12):e0260516. doi: 10.1371/journal.pone.0260516 (PMC8651144; doi:10.1371/journal.pone.0260516)
Supplement: S4 Data — (CSV) [file pone.0260516.s011.csv]

Date	Time	TempC	Site	Depth_meters
16/12/2013	00:00	29.464	ARM01	5
16/12/2013	00:30	29.615	ARM01	5
16/12/2013	01:00	29.565	ARM01	5
16/12/2013	01:30	29.414	ARM01	5
16/12/2013	02:00	29.414	ARM01	5
16/12/2013	02:30	29.59	ARM01	5
16/12/2013	03:00	29.34	ARM01	5
16/12/2013	03:30	29.315	ARM01	5
16/12/2013	04:00	29.715	ARM01	5
16/12/2013	04:30	29.765	ARM01	5
16/12/2013	05:00	29.79	ARM01	5
16/12/2013	05:30	29.865	ARM01	5
16/12/2013	06:00	29.59	ARM01	5
16/12/2013	06:30	29.59	ARM01	5
16/12/2013	07:00	29.79	ARM01	5
16/12/2013	07:30	29.69	ARM01	5
16/12/2013	08:00	29.515	ARM01	5
16/12/2013	08:30	29.464	ARM01	5
16/12/2013	09:00	29.515	ARM01	5
16/12/2013	09:30	29.565	ARM01	5
16/12/2013	10:00	29.665	ARM01	5
16/12/2013	10:30	29.74	ARM01	5
16/12/2013	11:00	29.815	ARM01	5
16/12/2013	11:30	29.916	ARM01	5
16/12/2013	12:00	29.966	ARM01	5
16/12/2013	12:30	30.016	ARM01	5
16/12/2013	13:00	29.991	ARM01	5
16/12/2013	13:30	30.117	ARM01	5
16/12/2013	14:00	30.091	ARM01	5
16/12/2013	14:30	30.066	ARM01	5
16/12/2013	15:00	29.991	ARM01	5
16/12/2013	15:30	29.966	ARM01	5
16/12/2013	16:00	29.966	ARM01	5
16/12/2013	16:30	29.916	ARM01	5
16/12/2013	17:00	29.966	ARM01	5
16/12/2013	17:30	29.966	ARM01	5
16/12/2013	18:00	30.066	ARM01	5
16/12/2013	18:30	30.066	ARM01	5
16/12/2013	19:00	30.016	ARM01	5
16/12/2013	19:30	29.84	ARM01	5
16/12/2013	20:00	29.715	ARM01	5
16/12/2013	20:30	29.665	ARM01	5
16/12/2013	21:00	29.64	ARM01	5
16/12/2013	21:30	29.69	ARM01	5
16/12/2013	22:00	29.765	ARM01	5
16/12/2013	22:30	29.815	ARM01	5
16/12/2013	23:00	29.815	ARM01	5
16/12/2013	23:30	29.84	ARM01	5
17/12/2013	00:00	29.84	ARM01	5
17/12/2013	00:30	29.565	ARM01	5
17/12/2013	01:00	29.615	ARM01	5
17/12/2013	01:30	29.715	ARM01	5
17/12/2013	02:00	29.64	ARM01	5
17/12/2013	02:30	29.665	ARM01	5
17/12/2013	03:00	29.59	ARM01	5
17/12/2013	03:30	29.615	ARM01	5
17/12/2013	04:00	29.665	ARM01	5
17/12/2013	04:30	29.615	ARM01	5
17/12/2013	05:00	29.439	ARM01	5
17/12/2013	05:30	29.515	ARM01	5
17/12/2013	06:00	29.464	ARM01	5
17/12/2013	06:30	29.464	ARM01	5
17/12/2013	07:00	29.265	ARM01	5
17/12/2013	07:30	29.439	ARM01	5
17/12/2013	08:00	29.365	ARM01	5
17/12/2013	08:30	29.315	ARM01	5
17/12/2013	09:00	29.215	ARM01	5
17/12/2013	09:30	29.464	ARM01	5
17/12/2013	10:00	29.615	ARM01	5
17/12/2013	10:30	29.74	ARM01	5
17/12/2013	11:00	29.79	ARM01	5
17/12/2013	11:30	29.84	ARM01	5
17/12/2013	12:00	29.865	ARM01	5
17/12/2013	12:30	29.966	ARM01	5
17/12/2013	13:00	29.966	ARM01	5
17/12/2013	13:30	29.941	ARM01	5
17/12/2013	14:00	29.991	ARM01	5
17/12/2013	14:30	29.84	ARM01	5
17/12/2013	15:00	29.815	ARM01	5
17/12/2013	15:30	29.865	ARM01	5
17/12/2013	16:00	29.389	ARM01	5
17/12/2013	16:30	29.515	ARM01	5
17/12/2013	17:00	29.74	ARM01	5
17/12/2013	17:30	29.64	ARM01	5
17/12/2013	18:00	29.54	ARM01	5
17/12/2013	18:30	29.59	ARM01	5
17/12/2013	19:00	29.74	ARM01	5
17/12/2013	19:30	29.74	ARM01	5
17/12/2013	20:00	29.665	ARM01	5
17/12/2013	20:30	29.615	ARM01	5
17/12/2013	21:00	29.515	ARM01	5
17/12/2013	21:30	29.565	ARM01	5
17/12/2013	22:00	29.54	ARM01	5
17/12/2013	22:30	29.54	ARM01	5
17/12/2013	23:00	29.414	ARM01	5
17/12/2013	23:30	29.14	ARM01	5
18/12/2013	00:00	29.19	ARM01	5
18/12/2013	00:30	29.215	ARM01	5
18/12/2013	01:00	29.34	ARM01	5
18/12/2013	01:30	29.54	ARM01	5
18/12/2013	02:00	29.464	ARM01	5
18/12/2013	02:30	29.515	ARM01	5
18/12/2013	03:00	29.515	ARM01	5
18/12/2013	03:30	29.49	ARM01	5
18/12/2013	04:00	29.59	ARM01	5
18/12/2013	04:30	29.615	ARM01	5
18/12/2013	05:00	29.665	ARM01	5
18/12/2013	05:30	29.665	ARM01	5
18/12/2013	06:00	29.665	ARM01	5
18/12/2013	06:30	29.665	ARM01	5
18/12/2013	07:00	29.69	ARM01	5
18/12/2013	07:30	29.69	ARM01	5
18/12/2013	08:00	29.64	ARM01	5
18/12/2013	08:30	29.54	ARM01	5
18/12/2013	09:00	29.439	ARM01	5
18/12/2013	09:30	29.365	ARM01	5
18/12/2013	10:00	29.265	ARM01	5
18/12/2013	10:30	29.365	ARM01	5
18/12/2013	11:00	29.439	ARM01	5
18/12/2013	11:30	29.365	ARM01	5
18/12/2013	12:00	29.515	ARM01	5
18/12/2013	12:30	29.49	ARM01	5
18/12/2013	13:00	29.49	ARM01	5
18/12/2013	13:30	29.54	ARM01	5
18/12/2013	14:00	29.615	ARM01	5
18/12/2013	14:30	29.64	ARM01	5
18/12/2013	15:00	29.665	ARM01	5
18/12/2013	15:30	29.665	ARM01	5
18/12/2013	16:00	29.64	ARM01	5
18/12/2013	16:30	29.59	ARM01	5
18/12/2013	17:00	29.665	ARM01	5
18/12/2013	17:30	29.64	ARM01	5
18/12/2013	18:00	29.615	ARM01	5
18/12/2013	18:30	29.615	ARM01	5
18/12/2013	19:00	29.565	ARM01	5
18/12/2013	19:30	29.565	ARM01	5
18/12/2013	20:00	29.59	ARM01	5
18/12/2013	20:30	29.54	ARM01	5
18/12/2013	21:00	29.464	ARM01	5
18/12/2013	21:30	29.414	ARM01	5
18/12/2013	22:00	29.24	ARM01	5
18/12/2013	22:30	29.365	ARM01	5
18/12/2013	23:00	29.29	ARM01	5
18/12/2013	23:30	29.389	ARM01	5
19/12/2013	00:00	29.414	ARM01	5
19/12/2013	00:30	29.414	ARM01	5
19/12/2013	01:00	29.439	ARM01	5
19/12/2013	01:30	29.54	ARM01	5
19/12/2013	02:00	29.515	ARM01	5
19/12/2013	02:30	29.464	ARM01	5
19/12/2013	03:00	29.515	ARM01	5
19/12/2013	03:30	29.54	ARM01	5
19/12/2013	04:00	29.49	ARM01	5
19/12/2013	04:30	29.389	ARM01	5
19/12/2013	05:00	29.24	ARM01	5
19/12/2013	05:30	29.414	ARM01	5
19/12/2013	06:00	29.439	ARM01	5
19/12/2013	06:30	29.414	ARM01	5
19/12/2013	07:00	29.365	ARM01	5
19/12/2013	07:30	29.315	ARM01	5
19/12/2013	08:00	29.315	ARM01	5
19/12/2013	08:30	29.34	ARM01	5
19/12/2013	09:00	29.389	ARM01	5
19/12/2013	09:30	29.439	ARM01	5
19/12/2013	10:00	29.464	ARM01	5
19/12/2013	10:30	29.414	ARM01	5
19/12/2013	11:00	29.464	ARM01	5
19/12/2013	11:30	29.565	ARM01	5
19/12/2013	12:00	29.69	ARM01	5
19/12/2013	12:30	29.74	ARM01	5
19/12/2013	13:00	29.765	ARM01	5
19/12/2013	13:30	29.69	ARM01	5
19/12/2013	14:00	29.69	ARM01	5
19/12/2013	14:30	29.665	ARM01	5
19/12/2013	15:00	29.64	ARM01	5
19/12/2013	15:30	29.64	ARM01	5
19/12/2013	16:00	29.665	ARM01	5
19/12/2013	16:30	29.615	ARM01	5
19/12/2013	17:00	29.515	ARM01	5
19/12/2013	17:30	29.49	ARM01	5
19/12/2013	18:00	29.565	ARM01	5
19/12/2013	18:30	29.515	ARM01	5
19/12/2013	19:00	29.464	ARM01	5
19/12/2013	19:30	29.389	ARM01	5
19/12/2013	20:00	29.29	ARM01	5
19/12/2013	20:30	29.615	ARM01	5
19/12/2013	21:00	29.615	ARM01	5
19/12/2013	21:30	29.49	ARM01	5
19/12/2013	22:00	29.414	ARM01	5
19/12/2013	22:30	29.464	ARM01	5
19/12/2013	23:00	29.54	ARM01	5
19/12/2013	23:30	29.54	ARM01	5
20/12/2013	00:00	29.59	ARM01	5
20/12/2013	00:30	29.715	ARM01	5
20/12/2013	01:00	29.715	ARM01	5
20/12/2013	01:30	29.715	ARM01	5
20/12/2013	02:00	29.64	ARM01	5
20/12/2013	02:30	29.64	ARM01	5
20/12/2013	03:00	29.765	ARM01	5
20/12/2013	03:30	29.765	ARM01	5
20/12/2013	04:00	29.615	ARM01	5
20/12/2013	04:30	29.615	ARM01	5
20/12/2013	05:00	29.64	ARM01	5
20/12/2013	05:30	29.665	ARM01	5
20/12/2013	06:00	29.64	ARM01	5
20/12/2013	06:30	29.64	ARM01	5
20/12/2013	07:00	29.64	ARM01	5
20/12/2013	07:30	29.64	ARM01	5
20/12/2013	08:00	29.64	ARM01	5
20/12/2013	08:30	29.615	ARM01	5
20/12/2013	09:00	29.64	ARM01	5
20/12/2013	09:30	29.665	ARM01	5
20/12/2013	10:00	29.665	ARM01	5
20/12/2013	10:30	29.665	ARM01	5
20/12/2013	11:00	29.715	ARM01	5
20/12/2013	11:30	29.715	ARM01	5
20/12/2013	12:00	29.69	ARM01	5
20/12/2013	12:30	29.715	ARM01	5
20/12/2013	13:00	29.74	ARM01	5
20/12/2013	13:30	29.74	ARM01	5
20/12/2013	14:00	29.916	ARM01	5
20/12/2013	14:30	30.091	ARM01	5
20/12/2013	15:00	30.041	ARM01	5
20/12/2013	15:30	30.016	ARM01	5
20/12/2013	16:00	30.066	ARM01	5
20/12/2013	16:30	29.815	ARM01	5
20/12/2013	17:00	29.715	ARM01	5
20/12/2013	17:30	29.665	ARM01	5
20/12/2013	18:00	29.815	ARM01	5
20/12/2013	18:30	29.815	ARM01	5
20/12/2013	19:00	29.941	ARM01	5
20/12/2013	19:30	29.79	ARM01	5
20/12/2013	20:00	29.815	ARM01	5
20/12/2013	20:30	29.765	ARM01	5
20/12/2013	21:00	29.865	ARM01	5
20/12/2013	21:30	29.815	ARM01	5
20/12/2013	22:00	29.715	ARM01	5
20/12/2013	22:30	29.69	ARM01	5
20/12/2013	23:00	29.69	ARM01	5
20/12/2013	23:30	29.515	ARM01	5
21/12/2013	00:00	29.565	ARM01	5
21/12/2013	00:30	29.665	ARM01	5
21/12/2013	01:00	29.665	ARM01	5
21/12/2013	01:30	29.565	ARM01	5
21/12/2013	02:00	29.565	ARM01	5
21/12/2013	02:30	29.565	ARM01	5
21/12/2013	03:00	29.59	ARM01	5
21/12/2013	03:30	29.615	ARM01	5
21/12/2013	04:00	29.34	ARM01	5
21/12/2013	04:30	29.414	ARM01	5
21/12/2013	05:00	29.59	ARM01	5
21/12/2013	05:30	29.615	ARM01	5
21/12/2013	06:00	29.54	ARM01	5
21/12/2013	06:30	29.19	ARM01	5
21/12/2013	07:00	29.54	ARM01	5
21/12/2013	07:30	29.615	ARM01	5
21/12/2013	08:00	29.64	ARM01	5
21/12/2013	08:30	29.69	ARM01	5
21/12/2013	09:00	29.64	ARM01	5
21/12/2013	09:30	29.565	ARM01	5
21/12/2013	10:00	29.715	ARM01	5
21/12/2013	10:30	29.665	ARM01	5
21/12/2013	11:00	29.69	ARM01	5
21/12/2013	11:30	29.715	ARM01	5
21/12/2013	12:00	29.84	ARM01	5
21/12/2013	12:30	29.84	ARM01	5
21/12/2013	13:00	29.84	ARM01	5
21/12/2013	13:30	29.89	ARM01	5
21/12/2013	14:00	29.84	ARM01	5
21/12/2013	14:30	29.815	ARM01	5
21/12/2013	15:00	29.941	ARM01	5
21/12/2013	15:30	29.89	ARM01	5
21/12/2013	16:00	29.89	ARM01	5
21/12/2013	16:30	30.016	ARM01	5
21/12/2013	17:00	29.89	ARM01	5
21/12/2013	17:30	29.79	ARM01	5
21/12/2013	18:00	29.69	ARM01	5
21/12/2013	18:30	29.64	ARM01	5
21/12/2013	19:00	29.59	ARM01	5
21/12/2013	19:30	29.54	ARM01	5
21/12/2013	20:00	29.54	ARM01	5
21/12/2013	20:30	29.615	ARM01	5
21/12/2013	21:00	29.59	ARM01	5
21/12/2013	21:30	29.565	ARM01	5
21/12/2013	22:00	29.515	ARM01	5
21/12/2013	22:30	29.439	ARM01	5
21/12/2013	23:00	29.315	ARM01	5
21/12/2013	23:30	29.414	ARM01	5
22/12/2013	00:00	29.464	ARM01	5
22/12/2013	00:30	29.54	ARM01	5
22/12/2013	01:00	29.365	ARM01	5
22/12/2013	01:30	29.19	ARM01	5
22/12/2013	02:00	29.34	ARM01	5
22/12/2013	02:30	29.414	ARM01	5
22/12/2013	03:00	29.439	ARM01	5
22/12/2013	03:30	29.464	ARM01	5
22/12/2013	04:00	29.515	ARM01	5
22/12/2013	04:30	29.565	ARM01	5
22/12/2013	05:00	29.59	ARM01	5
22/12/2013	05:30	29.59	ARM01	5
22/12/2013	06:00	29.59	ARM01	5
22/12/2013	06:30	29.59	ARM01	5
22/12/2013	07:00	29.59	ARM01	5
22/12/2013	07:30	29.59	ARM01	5
22/12/2013	08:00	29.59	ARM01	5
22/12/2013	08:30	29.615	ARM01	5
22/12/2013	09:00	29.615	ARM01	5
22/12/2013	09:30	29.665	ARM01	5
22/12/2013	10:00	29.665	ARM01	5
22/12/2013	10:30	29.715	ARM01	5
22/12/2013	11:00	29.765	ARM01	5
22/12/2013	11:30	29.565	ARM01	5
22/12/2013	12:00	29.615	ARM01	5
22/12/2013	12:30	29.84	ARM01	5
22/12/2013	13:00	29.865	ARM01	5
22/12/2013	13:30	29.966	ARM01	5
22/12/2013	14:00	29.966	ARM01	5
22/12/2013	14:30	29.941	ARM01	5
22/12/2013	15:00	29.916	ARM01	5
22/12/2013	15:30	29.966	ARM01	5
22/12/2013	16:00	29.966	ARM01	5
22/12/2013	16:30	29.991	ARM01	5
22/12/2013	17:00	30.016	ARM01	5
22/12/2013	17:30	30.041	ARM01	5
22/12/2013	18:00	30.041	ARM01	5
22/12/2013	18:30	30.041	ARM01	5
22/12/2013	19:00	30.016	ARM01	5
22/12/2013	19:30	29.991	ARM01	5
22/12/2013	20:00	29.966	ARM01	5
22/12/2013	20:30	29.941	ARM01	5
22/12/2013	21:00	29.916	ARM01	5
22/12/2013	21:30	29.89	ARM01	5
22/12/2013	22:00	29.64	ARM01	5
22/12/2013	22:30	29.515	ARM01	5
22/12/2013	23:00	29.439	ARM01	5
22/12/2013	23:30	29.29	ARM01	5
23/12/2013	00:00	29.09	ARM01	5
23/12/2013	00:30	29.34	ARM01	5
23/12/2013	01:00	29.14	ARM01	5
23/12/2013	01:30	28.965	ARM01	5
23/12/2013	02:00	28.916	ARM01	5
23/12/2013	02:30	29.015	ARM01	5
23/12/2013	03:00	29.09	ARM01	5
23/12/2013	03:30	28.891	ARM01	5
23/12/2013	04:00	29.165	ARM01	5
23/12/2013	04:30	29.315	ARM01	5
23/12/2013	05:00	29.54	ARM01	5
23/12/2013	05:30	29.389	ARM01	5
23/12/2013	06:00	29.565	ARM01	5
23/12/2013	06:30	29.59	ARM01	5
23/12/2013	07:00	29.515	ARM01	5
23/12/2013	07:30	29.54	ARM01	5
23/12/2013	08:00	29.515	ARM01	5
23/12/2013	08:30	29.565	ARM01	5
23/12/2013	09:00	29.59	ARM01	5
23/12/2013	09:30	29.54	ARM01	5
23/12/2013	10:00	29.365	ARM01	5
23/12/2013	10:30	29.315	ARM01	5
23/12/2013	11:00	29.215	ARM01	5
23/12/2013	11:30	29.14	ARM01	5
23/12/2013	12:00	28.965	ARM01	5
23/12/2013	12:30	29.015	ARM01	5
23/12/2013	13:00	29.015	ARM01	5
23/12/2013	13:30	28.866	ARM01	5
23/12/2013	14:00	29.04	ARM01	5
23/12/2013	14:30	28.916	ARM01	5
23/12/2013	15:00	28.941	ARM01	5
23/12/2013	15:30	29.065	ARM01	5
23/12/2013	16:00	29.115	ARM01	5
23/12/2013	16:30	29.19	ARM01	5
23/12/2013	17:00	28.891	ARM01	5
23/12/2013	17:30	28.766	ARM01	5
23/12/2013	18:00	29.14	ARM01	5
23/12/2013	18:30	28.965	ARM01	5
23/12/2013	19:00	29.09	ARM01	5
23/12/2013	19:30	29.115	ARM01	5
23/12/2013	20:00	29.09	ARM01	5
23/12/2013	20:30	29.215	ARM01	5
23/12/2013	21:00	29.34	ARM01	5
23/12/2013	21:30	29.34	ARM01	5
23/12/2013	22:00	29.365	ARM01	5
23/12/2013	22:30	29.365	ARM01	5
23/12/2013	23:00	29.315	ARM01	5
23/12/2013	23:30	29.29	ARM01	5
24/12/2013	00:00	29.24	ARM01	5
24/12/2013	00:30	29.29	ARM01	5
24/12/2013	01:00	29.24	ARM01	5
24/12/2013	01:30	29.015	ARM01	5
24/12/2013	02:00	29.115	ARM01	5
24/12/2013	02:30	29.165	ARM01	5
24/12/2013	03:00	29.165	ARM01	5
24/12/2013	03:30	29.14	ARM01	5
24/12/2013	04:00	29.14	ARM01	5
24/12/2013	04:30	29.14	ARM01	5
24/12/2013	05:00	29.14	ARM01	5
24/12/2013	05:30	29.09	ARM01	5
24/12/2013	06:00	29.165	ARM01	5
24/12/2013	06:30	29.215	ARM01	5
24/12/2013	07:00	29.19	ARM01	5
24/12/2013	07:30	29.19	ARM01	5
24/12/2013	08:00	29.165	ARM01	5
24/12/2013	08:30	29.165	ARM01	5
24/12/2013	09:00	29.215	ARM01	5
24/12/2013	09:30	29.29	ARM01	5
24/12/2013	10:00	29.315	ARM01	5
24/12/2013	10:30	29.315	ARM01	5
24/12/2013	11:00	29.29	ARM01	5
24/12/2013	11:30	29.215	ARM01	5
24/12/2013	12:00	29.065	ARM01	5
24/12/2013	12:30	28.891	ARM01	5
24/12/2013	13:00	28.766	ARM01	5
24/12/2013	13:30	28.841	ARM01	5
24/12/2013	14:00	29.015	ARM01	5
24/12/2013	14:30	28.891	ARM01	5
24/12/2013	15:00	28.916	ARM01	5
24/12/2013	15:30	29.14	ARM01	5
24/12/2013	16:00	29.165	ARM01	5
24/12/2013	16:30	28.916	ARM01	5
24/12/2013	17:00	28.891	ARM01	5
24/12/2013	17:30	28.891	ARM01	5
24/12/2013	18:00	29.015	ARM01	5
24/12/2013	18:30	29.065	ARM01	5
24/12/2013	19:00	29.065	ARM01	5
24/12/2013	19:30	28.99	ARM01	5
24/12/2013	20:00	28.965	ARM01	5
24/12/2013	20:30	28.99	ARM01	5
24/12/2013	21:00	28.965	ARM01	5
24/12/2013	21:30	28.99	ARM01	5
24/12/2013	22:00	28.99	ARM01	5
24/12/2013	22:30	28.965	ARM01	5
24/12/2013	23:00	28.965	ARM01	5
24/12/2013	23:30	28.941	ARM01	5
25/12/2013	00:00	28.841	ARM01	5
25/12/2013	00:30	28.742	ARM01	5
25/12/2013	01:00	28.617	ARM01	5
25/12/2013	01:30	28.444	ARM01	5
25/12/2013	02:00	28.394	ARM01	5
25/12/2013	02:30	28.419	ARM01	5
25/12/2013	03:00	28.419	ARM01	5
25/12/2013	03:30	28.717	ARM01	5
25/12/2013	04:00	28.791	ARM01	5
25/12/2013	04:30	28.717	ARM01	5
25/12/2013	05:00	28.667	ARM01	5
25/12/2013	05:30	28.717	ARM01	5
25/12/2013	06:00	28.766	ARM01	5
25/12/2013	06:30	28.766	ARM01	5
25/12/2013	07:00	28.617	ARM01	5
25/12/2013	07:30	28.394	ARM01	5
25/12/2013	08:00	28.593	ARM01	5
25/12/2013	08:30	28.642	ARM01	5
25/12/2013	09:00	28.568	ARM01	5
25/12/2013	09:30	28.394	ARM01	5
25/12/2013	10:00	28.667	ARM01	5
25/12/2013	10:30	28.742	ARM01	5
25/12/2013	11:00	28.742	ARM01	5
25/12/2013	11:30	28.816	ARM01	5
25/12/2013	12:00	28.841	ARM01	5
25/12/2013	12:30	28.941	ARM01	5
25/12/2013	13:00	28.916	ARM01	5
25/12/2013	13:30	28.916	ARM01	5
25/12/2013	14:00	28.891	ARM01	5
25/12/2013	14:30	28.866	ARM01	5
25/12/2013	15:00	28.841	ARM01	5
25/12/2013	15:30	28.841	ARM01	5
25/12/2013	16:00	28.841	ARM01	5
25/12/2013	16:30	28.866	ARM01	5
25/12/2013	17:00	28.791	ARM01	5
25/12/2013	17:30	28.444	ARM01	5
25/12/2013	18:00	28.196	ARM01	5
25/12/2013	18:30	28.147	ARM01	5
25/12/2013	19:00	28.692	ARM01	5
25/12/2013	19:30	28.692	ARM01	5
25/12/2013	20:00	28.667	ARM01	5
25/12/2013	20:30	28.717	ARM01	5
25/12/2013	21:00	28.717	ARM01	5
25/12/2013	21:30	28.717	ARM01	5
25/12/2013	22:00	28.717	ARM01	5
25/12/2013	22:30	28.742	ARM01	5
25/12/2013	23:00	28.766	ARM01	5
25/12/2013	23:30	28.766	ARM01	5
26/12/2013	00:00	28.766	ARM01	5
26/12/2013	00:30	28.617	ARM01	5
26/12/2013	01:00	28.642	ARM01	5
26/12/2013	01:30	28.543	ARM01	5
26/12/2013	02:00	28.369	ARM01	5
26/12/2013	02:30	28.518	ARM01	5
26/12/2013	03:00	28.419	ARM01	5
26/12/2013	03:30	28.196	ARM01	5
26/12/2013	04:00	28.048	ARM01	5
26/12/2013	04:30	28.147	ARM01	5
26/12/2013	05:00	28.369	ARM01	5
26/12/2013	05:30	28.468	ARM01	5
26/12/2013	06:00	28.245	ARM01	5
26/12/2013	06:30	28.667	ARM01	5
26/12/2013	07:00	28.419	ARM01	5
26/12/2013	07:30	28.468	ARM01	5
26/12/2013	08:00	28.568	ARM01	5
26/12/2013	08:30	28.667	ARM01	5
26/12/2013	09:00	28.692	ARM01	5
26/12/2013	09:30	28.816	ARM01	5
26/12/2013	10:00	28.941	ARM01	5
26/12/2013	10:30	29.015	ARM01	5
26/12/2013	11:00	29.04	ARM01	5
26/12/2013	11:30	29.09	ARM01	5
26/12/2013	12:00	28.965	ARM01	5
26/12/2013	12:30	28.965	ARM01	5
26/12/2013	13:00	28.965	ARM01	5
26/12/2013	13:30	29.115	ARM01	5
26/12/2013	14:00	29.265	ARM01	5
26/12/2013	14:30	29.265	ARM01	5
26/12/2013	15:00	29.165	ARM01	5
26/12/2013	15:30	29.14	ARM01	5
26/12/2013	16:00	29.19	ARM01	5
26/12/2013	16:30	29.215	ARM01	5
26/12/2013	17:00	29.115	ARM01	5
26/12/2013	17:30	29.015	ARM01	5
26/12/2013	18:00	29.04	ARM01	5
26/12/2013	18:30	29.09	ARM01	5
26/12/2013	19:00	28.965	ARM01	5
26/12/2013	19:30	29.09	ARM01	5
26/12/2013	20:00	29.015	ARM01	5
26/12/2013	20:30	29.04	ARM01	5
26/12/2013	21:00	28.866	ARM01	5
26/12/2013	21:30	28.866	ARM01	5
26/12/2013	22:00	28.916	ARM01	5
26/12/2013	22:30	29.065	ARM01	5
26/12/2013	23:00	29.115	ARM01	5
26/12/2013	23:30	29.14	ARM01	5
27/12/2013	00:00	29.115	ARM01	5
27/12/2013	00:30	29.065	ARM01	5
27/12/2013	01:00	29.065	ARM01	5
27/12/2013	01:30	29.04	ARM01	5
27/12/2013	02:00	29.04	ARM01	5
27/12/2013	02:30	28.916	ARM01	5
27/12/2013	03:00	28.816	ARM01	5
27/12/2013	03:30	28.766	ARM01	5
27/12/2013	04:00	28.717	ARM01	5
27/12/2013	04:30	28.692	ARM01	5
27/12/2013	05:00	28.543	ARM01	5
27/12/2013	05:30	28.468	ARM01	5
27/12/2013	06:00	28.468	ARM01	5
27/12/2013	06:30	28.717	ARM01	5
27/12/2013	07:00	28.493	ARM01	5
27/12/2013	07:30	28.717	ARM01	5
27/12/2013	08:00	28.642	ARM01	5
27/12/2013	08:30	28.766	ARM01	5
27/12/2013	09:00	29.04	ARM01	5
27/12/2013	09:30	29.14	ARM01	5
27/12/2013	10:00	29.165	ARM01	5
27/12/2013	10:30	29.19	ARM01	5
27/12/2013	11:00	29.215	ARM01	5
27/12/2013	11:30	29.215	ARM01	5
27/12/2013	12:00	29.265	ARM01	5
27/12/2013	12:30	29.29	ARM01	5
27/12/2013	13:00	29.315	ARM01	5
27/12/2013	13:30	29.389	ARM01	5
27/12/2013	14:00	29.565	ARM01	5
27/12/2013	14:30	29.49	ARM01	5
27/12/2013	15:00	29.515	ARM01	5
27/12/2013	15:30	29.365	ARM01	5
27/12/2013	16:00	29.315	ARM01	5
27/12/2013	16:30	29.439	ARM01	5
27/12/2013	17:00	29.34	ARM01	5
27/12/2013	17:30	29.464	ARM01	5
27/12/2013	18:00	29.665	ARM01	5
27/12/2013	18:30	29.715	ARM01	5
27/12/2013	19:00	29.74	ARM01	5
27/12/2013	19:30	29.665	ARM01	5
27/12/2013	20:00	29.64	ARM01	5
27/12/2013	20:30	29.565	ARM01	5
27/12/2013	21:00	29.59	ARM01	5
27/12/2013	21:30	29.59	ARM01	5
27/12/2013	22:00	29.615	ARM01	5
27/12/2013	22:30	29.615	ARM01	5
27/12/2013	23:00	29.565	ARM01	5
27/12/2013	23:30	29.515	ARM01	5
28/12/2013	00:00	29.439	ARM01	5
28/12/2013	00:30	29.414	ARM01	5
28/12/2013	01:00	29.515	ARM01	5
28/12/2013	01:30	29.615	ARM01	5
28/12/2013	02:00	29.665	ARM01	5
28/12/2013	02:30	29.59	ARM01	5
28/12/2013	03:00	29.414	ARM01	5
28/12/2013	03:30	29.365	ARM01	5
28/12/2013	04:00	29.389	ARM01	5
28/12/2013	04:30	29.389	ARM01	5
28/12/2013	05:00	29.365	ARM01	5
28/12/2013	05:30	29.315	ARM01	5
28/12/2013	06:00	29.34	ARM01	5
28/12/2013	06:30	29.315	ARM01	5
28/12/2013	07:00	29.215	ARM01	5
28/12/2013	07:30	29.265	ARM01	5
28/12/2013	08:00	29.265	ARM01	5
28/12/2013	08:30	29.24	ARM01	5
28/12/2013	09:00	29.29	ARM01	5
28/12/2013	09:30	29.265	ARM01	5
28/12/2013	10:00	29.315	ARM01	5
28/12/2013	10:30	29.09	ARM01	5
28/12/2013	11:00	29.315	ARM01	5
28/12/2013	11:30	29.365	ARM01	5
28/12/2013	12:00	29.389	ARM01	5
28/12/2013	12:30	29.215	ARM01	5
28/12/2013	13:00	29.265	ARM01	5
28/12/2013	13:30	29.414	ARM01	5
28/12/2013	14:00	29.439	ARM01	5
28/12/2013	14:30	29.464	ARM01	5
28/12/2013	15:00	29.49	ARM01	5
28/12/2013	15:30	29.34	ARM01	5
28/12/2013	16:00	29.389	ARM01	5
28/12/2013	16:30	29.414	ARM01	5
28/12/2013	17:00	29.389	ARM01	5
28/12/2013	17:30	29.439	ARM01	5
28/12/2013	18:00	29.414	ARM01	5
28/12/2013	18:30	29.49	ARM01	5
28/12/2013	19:00	29.49	ARM01	5
28/12/2013	19:30	29.389	ARM01	5
28/12/2013	20:00	29.215	ARM01	5
28/12/2013	20:30	29.165	ARM01	5
28/12/2013	21:00	28.941	ARM01	5
28/12/2013	21:30	28.99	ARM01	5
28/12/2013	22:00	28.667	ARM01	5
28/12/2013	22:30	28.965	ARM01	5
28/12/2013	23:00	28.941	ARM01	5
28/12/2013	23:30	29.04	ARM01	5
29/12/2013	00:00	29.015	ARM01	5
29/12/2013	00:30	29.015	ARM01	5
29/12/2013	01:00	29.115	ARM01	5
29/12/2013	01:30	29.215	ARM01	5
29/12/2013	02:00	29.19	ARM01	5
29/12/2013	02:30	29.215	ARM01	5
29/12/2013	03:00	29.215	ARM01	5
29/12/2013	03:30	29.19	ARM01	5
29/12/2013	04:00	29.19	ARM01	5
29/12/2013	04:30	29.165	ARM01	5
29/12/2013	05:00	28.916	ARM01	5
29/12/2013	05:30	28.891	ARM01	5
29/12/2013	06:00	28.916	ARM01	5
29/12/2013	06:30	28.394	ARM01	5
29/12/2013	07:00	28.568	ARM01	5
29/12/2013	07:30	28.468	ARM01	5
29/12/2013	08:00	28.692	ARM01	5
29/12/2013	08:30	28.816	ARM01	5
29/12/2013	09:00	28.965	ARM01	5
29/12/2013	09:30	29.115	ARM01	5
29/12/2013	10:00	29.065	ARM01	5
29/12/2013	10:30	29.19	ARM01	5
29/12/2013	11:00	29.19	ARM01	5
29/12/2013	11:30	29.24	ARM01	5
29/12/2013	12:00	29.29	ARM01	5
29/12/2013	12:30	29.34	ARM01	5
29/12/2013	13:00	29.365	ARM01	5
29/12/2013	13:30	29.389	ARM01	5
29/12/2013	14:00	29.49	ARM01	5
29/12/2013	14:30	29.765	ARM01	5
29/12/2013	15:00	29.74	ARM01	5
29/12/2013	15:30	29.439	ARM01	5
29/12/2013	16:00	29.464	ARM01	5
29/12/2013	16:30	29.49	ARM01	5
29/12/2013	17:00	29.49	ARM01	5
29/12/2013	17:30	29.414	ARM01	5
29/12/2013	18:00	29.389	ARM01	5
29/12/2013	18:30	29.29	ARM01	5
29/12/2013	19:00	29.265	ARM01	5
29/12/2013	19:30	29.34	ARM01	5
29/12/2013	20:00	29.315	ARM01	5
29/12/2013	20:30	29.315	ARM01	5
29/12/2013	21:00	29.265	ARM01	5
29/12/2013	21:30	29.265	ARM01	5
29/12/2013	22:00	29.215	ARM01	5
29/12/2013	22:30	29.29	ARM01	5
29/12/2013	23:00	29.464	ARM01	5
29/12/2013	23:30	29.54	ARM01	5
30/12/2013	00:00	29.515	ARM01	5
30/12/2013	00:30	29.439	ARM01	5
30/12/2013	01:00	29.439	ARM01	5
30/12/2013	01:30	29.29	ARM01	5
30/12/2013	02:00	29.265	ARM01	5
30/12/2013	02:30	29.265	ARM01	5
30/12/2013	03:00	29.315	ARM01	5
30/12/2013	03:30	29.389	ARM01	5
30/12/2013	04:00	29.414	ARM01	5
30/12/2013	04:30	29.565	ARM01	5
30/12/2013	05:00	29.615	ARM01	5
30/12/2013	05:30	29.54	ARM01	5
30/12/2013	06:00	29.315	ARM01	5
30/12/2013	06:30	29.19	ARM01	5
30/12/2013	07:00	29.065	ARM01	5
30/12/2013	07:30	29.015	ARM01	5
30/12/2013	08:00	29.015	ARM01	5
30/12/2013	08:30	28.965	ARM01	5
30/12/2013	09:00	29.015	ARM01	5
30/12/2013	09:30	29.14	ARM01	5
30/12/2013	10:00	29.389	ARM01	5
30/12/2013	10:30	29.515	ARM01	5
30/12/2013	11:00	29.59	ARM01	5
30/12/2013	11:30	29.665	ARM01	5
30/12/2013	12:00	29.665	ARM01	5
30/12/2013	12:30	29.715	ARM01	5
30/12/2013	13:00	29.84	ARM01	5
30/12/2013	13:30	29.815	ARM01	5
30/12/2013	14:00	29.69	ARM01	5
30/12/2013	14:30	29.64	ARM01	5
30/12/2013	15:00	29.565	ARM01	5
30/12/2013	15:30	29.64	ARM01	5
30/12/2013	16:00	29.865	ARM01	5
30/12/2013	16:30	29.941	ARM01	5
30/12/2013	17:00	29.64	ARM01	5
30/12/2013	17:30	29.69	ARM01	5
30/12/2013	18:00	29.414	ARM01	5
30/12/2013	18:30	29.414	ARM01	5
30/12/2013	19:00	29.54	ARM01	5
30/12/2013	19:30	29.49	ARM01	5
30/12/2013	20:00	29.74	ARM01	5
30/12/2013	20:30	29.815	ARM01	5
30/12/2013	21:00	29.815	ARM01	5
30/12/2013	21:30	29.515	ARM01	5
30/12/2013	22:00	29.414	ARM01	5
30/12/2013	22:30	29.414	ARM01	5
30/12/2013	23:00	29.34	ARM01	5
30/12/2013	23:30	29.414	ARM01	5
31/12/2013	00:00	29.439	ARM01	5
31/12/2013	00:30	29.34	ARM01	5
31/12/2013	01:00	29.615	ARM01	5
31/12/2013	01:30	29.665	ARM01	5
31/12/2013	02:00	29.64	ARM01	5
31/12/2013	02:30	29.29	ARM01	5
31/12/2013	03:00	29.565	ARM01	5
31/12/2013	03:30	29.49	ARM01	5
31/12/2013	04:00	29.59	ARM01	5
31/12/2013	04:30	29.19	ARM01	5
31/12/2013	05:00	29.265	ARM01	5
31/12/2013	05:30	29.265	ARM01	5
31/12/2013	06:00	29.315	ARM01	5
31/12/2013	06:30	29.04	ARM01	5
31/12/2013	07:00	29.015	ARM01	5
31/12/2013	07:30	29.315	ARM01	5
31/12/2013	08:00	29.265	ARM01	5
31/12/2013	08:30	28.941	ARM01	5
31/12/2013	09:00	28.99	ARM01	5
31/12/2013	09:30	28.717	ARM01	5
31/12/2013	10:00	28.642	ARM01	5
31/12/2013	10:30	29.09	ARM01	5
31/12/2013	11:00	29.24	ARM01	5
31/12/2013	11:30	29.389	ARM01	5
31/12/2013	12:00	29.439	ARM01	5
31/12/2013	12:30	29.515	ARM01	5
31/12/2013	13:00	29.49	ARM01	5
31/12/2013	13:30	29.464	ARM01	5
31/12/2013	14:00	29.515	ARM01	5
31/12/2013	14:30	29.515	ARM01	5
31/12/2013	15:00	29.065	ARM01	5
31/12/2013	15:30	29.414	ARM01	5
31/12/2013	16:00	29.49	ARM01	5
31/12/2013	16:30	29.414	ARM01	5
31/12/2013	17:00	29.29	ARM01	5
31/12/2013	17:30	29.34	ARM01	5
31/12/2013	18:00	28.941	ARM01	5
31/12/2013	18:30	29.464	ARM01	5
31/12/2013	19:00	29.515	ARM01	5
31/12/2013	19:30	29.515	ARM01	5
31/12/2013	20:00	29.14	ARM01	5
31/12/2013	20:30	28.742	ARM01	5
31/12/2013	21:00	28.742	ARM01	5
31/12/2013	21:30	29.015	ARM01	5
31/12/2013	22:00	29.04	ARM01	5
31/12/2013	22:30	29.015	ARM01	5
31/12/2013	23:00	29.015	ARM01	5
31/12/2013	23:30	29.04	ARM01	5
01/01/2014	00:00	29.09	ARM01	5
01/01/2014	00:30	29.09	ARM01	5
01/01/2014	01:00	29.015	ARM01	5
01/01/2014	01:30	29.04	ARM01	5
01/01/2014	02:00	29.115	ARM01	5
01/01/2014	02:30	29.24	ARM01	5
01/01/2014	03:00	29.24	ARM01	5
01/01/2014	03:30	29.19	ARM01	5
01/01/2014	04:00	28.841	ARM01	5
01/01/2014	04:30	28.891	ARM01	5
01/01/2014	05:00	28.941	ARM01	5
01/01/2014	05:30	28.816	ARM01	5
01/01/2014	06:00	28.941	ARM01	5
01/01/2014	06:30	28.941	ARM01	5
01/01/2014	07:00	28.99	ARM01	5
01/01/2014	07:30	28.941	ARM01	5
01/01/2014	08:00	28.941	ARM01	5
01/01/2014	08:30	28.916	ARM01	5
01/01/2014	09:00	28.916	ARM01	5
01/01/2014	09:30	28.866	ARM01	5
01/01/2014	10:00	28.841	ARM01	5
01/01/2014	10:30	28.916	ARM01	5
01/01/2014	11:00	28.99	ARM01	5
01/01/2014	11:30	28.99	ARM01	5
01/01/2014	12:00	29.065	ARM01	5
01/01/2014	12:30	29.065	ARM01	5
01/01/2014	13:00	29.09	ARM01	5
01/01/2014	13:30	29.115	ARM01	5
01/01/2014	14:00	29.19	ARM01	5
01/01/2014	14:30	29.165	ARM01	5
01/01/2014	15:00	29.215	ARM01	5
01/01/2014	15:30	29.215	ARM01	5
01/01/2014	16:00	29.265	ARM01	5
01/01/2014	16:30	29.265	ARM01	5
01/01/2014	17:00	29.24	ARM01	5
01/01/2014	17:30	29.24	ARM01	5
01/01/2014	18:00	29.115	ARM01	5
01/01/2014	18:30	29.24	ARM01	5
01/01/2014	19:00	29.165	ARM01	5
01/01/2014	19:30	29.19	ARM01	5
01/01/2014	20:00	29.165	ARM01	5
01/01/2014	20:30	29.165	ARM01	5
01/01/2014	21:00	29.165	ARM01	5
01/01/2014	21:30	29.14	ARM01	5
01/01/2014	22:00	29.09	ARM01	5
01/01/2014	22:30	29.09	ARM01	5
01/01/2014	23:00	29.065	ARM01	5
01/01/2014	23:30	29.115	ARM01	5
02/01/2014	00:00	29.09	ARM01	5
02/01/2014	00:30	29.09	ARM01	5
02/01/2014	01:00	29.09	ARM01	5
02/01/2014	01:30	29.115	ARM01	5
02/01/2014	02:00	29.115	ARM01	5
02/01/2014	02:30	29.14	ARM01	5
02/01/2014	03:00	29.115	ARM01	5
02/01/2014	03:30	29.14	ARM01	5
02/01/2014	04:00	29.115	ARM01	5
02/01/2014	04:30	28.941	ARM01	5
02/01/2014	05:00	28.816	ARM01	5
02/01/2014	05:30	28.941	ARM01	5
02/01/2014	06:00	28.866	ARM01	5
02/01/2014	06:30	28.965	ARM01	5
02/01/2014	07:00	28.965	ARM01	5
02/01/2014	07:30	28.965	ARM01	5
02/01/2014	08:00	28.916	ARM01	5
02/01/2014	08:30	28.866	ARM01	5
02/01/2014	09:00	28.841	ARM01	5
02/01/2014	09:30	28.841	ARM01	5
02/01/2014	10:00	28.816	ARM01	5
02/01/2014	10:30	28.866	ARM01	5
02/01/2014	11:00	28.766	ARM01	5
02/01/2014	11:30	28.866	ARM01	5
02/01/2014	12:00	28.891	ARM01	5
02/01/2014	12:30	28.941	ARM01	5
02/01/2014	13:00	28.99	ARM01	5
02/01/2014	13:30	29.115	ARM01	5
02/01/2014	14:00	29.115	ARM01	5
02/01/2014	14:30	29.115	ARM01	5
02/01/2014	15:00	29.065	ARM01	5
02/01/2014	15:30	29.14	ARM01	5
02/01/2014	16:00	29.29	ARM01	5
02/01/2014	16:30	29.14	ARM01	5
02/01/2014	17:00	29.09	ARM01	5
02/01/2014	17:30	29.015	ARM01	5
02/01/2014	18:00	28.916	ARM01	5
02/01/2014	18:30	29.065	ARM01	5
02/01/2014	19:00	29.09	ARM01	5
02/01/2014	19:30	29.09	ARM01	5
02/01/2014	20:00	29.065	ARM01	5
02/01/2014	20:30	28.99	ARM01	5
02/01/2014	21:00	29.14	ARM01	5
02/01/2014	21:30	29.015	ARM01	5
02/01/2014	22:00	28.816	ARM01	5
02/01/2014	22:30	28.891	ARM01	5
02/01/2014	23:00	28.791	ARM01	5
02/01/2014	23:30	28.816	ARM01	5
03/01/2014	00:00	28.816	ARM01	5
03/01/2014	00:30	28.841	ARM01	5
03/01/2014	01:00	28.766	ARM01	5
03/01/2014	01:30	28.791	ARM01	5
03/01/2014	02:00	28.866	ARM01	5
03/01/2014	02:30	28.965	ARM01	5
03/01/2014	03:00	28.99	ARM01	5
03/01/2014	03:30	29.09	ARM01	5
03/01/2014	04:00	29.115	ARM01	5
03/01/2014	04:30	29.14	ARM01	5
03/01/2014	05:00	29.165	ARM01	5
03/01/2014	05:30	29.165	ARM01	5
03/01/2014	06:00	29.14	ARM01	5
03/01/2014	06:30	29.065	ARM01	5
03/01/2014	07:00	29.015	ARM01	5
03/01/2014	07:30	29.015	ARM01	5
03/01/2014	08:00	29.065	ARM01	5
03/01/2014	08:30	29.04	ARM01	5
03/01/2014	09:00	29.04	ARM01	5
03/01/2014	09:30	28.891	ARM01	5
03/01/2014	10:00	28.866	ARM01	5
03/01/2014	10:30	28.916	ARM01	5
03/01/2014	11:00	28.891	ARM01	5
03/01/2014	11:30	29.09	ARM01	5
03/01/2014	12:00	29.09	ARM01	5
03/01/2014	12:30	29.19	ARM01	5
03/01/2014	13:00	29.215	ARM01	5
03/01/2014	13:30	29.215	ARM01	5
03/01/2014	14:00	29.265	ARM01	5
03/01/2014	14:30	29.265	ARM01	5
03/01/2014	15:00	29.265	ARM01	5
03/01/2014	15:30	29.29	ARM01	5
03/01/2014	16:00	29.29	ARM01	5
03/01/2014	16:30	29.315	ARM01	5
03/01/2014	17:00	29.34	ARM01	5
03/01/2014	17:30	29.34	ARM01	5
03/01/2014	18:00	29.29	ARM01	5
03/01/2014	18:30	29.265	ARM01	5
03/01/2014	19:00	29.24	ARM01	5
03/01/2014	19:30	29.215	ARM01	5
03/01/2014	20:00	29.19	ARM01	5
03/01/2014	20:30	29.19	ARM01	5
03/01/2014	21:00	29.14	ARM01	5
03/01/2014	21:30	29.09	ARM01	5
03/01/2014	22:00	29.04	ARM01	5
03/01/2014	22:30	29.24	ARM01	5
03/01/2014	23:00	29.215	ARM01	5
03/01/2014	23:30	29.09	ARM01	5
04/01/2014	00:00	29.04	ARM01	5
04/01/2014	00:30	29.015	ARM01	5
04/01/2014	01:00	28.965	ARM01	5
04/01/2014	01:30	28.891	ARM01	5
04/01/2014	02:00	28.941	ARM01	5
04/01/2014	02:30	28.941	ARM01	5
04/01/2014	03:00	28.916	ARM01	5
04/01/2014	03:30	28.916	ARM01	5
04/01/2014	04:00	28.891	ARM01	5
04/01/2014	04:30	28.891	ARM01	5
04/01/2014	05:00	28.866	ARM01	5
04/01/2014	05:30	28.866	ARM01	5
04/01/2014	06:00	28.816	ARM01	5
04/01/2014	06:30	28.891	ARM01	5
04/01/2014	07:00	28.766	ARM01	5
04/01/2014	07:30	28.841	ARM01	5
04/01/2014	08:00	28.866	ARM01	5
04/01/2014	08:30	28.99	ARM01	5
04/01/2014	09:00	28.965	ARM01	5
04/01/2014	09:30	28.99	ARM01	5
04/01/2014	10:00	28.99	ARM01	5
04/01/2014	10:30	29.09	ARM01	5
04/01/2014	11:00	29.04	ARM01	5
04/01/2014	11:30	28.791	ARM01	5
04/01/2014	12:00	28.916	ARM01	5
04/01/2014	12:30	28.99	ARM01	5
04/01/2014	13:00	29.04	ARM01	5
04/01/2014	13:30	29.165	ARM01	5
04/01/2014	14:00	29.265	ARM01	5
04/01/2014	14:30	29.29	ARM01	5
04/01/2014	15:00	29.29	ARM01	5
04/01/2014	15:30	29.265	ARM01	5
04/01/2014	16:00	29.29	ARM01	5
04/01/2014	16:30	29.315	ARM01	5
04/01/2014	17:00	29.24	ARM01	5
04/01/2014	17:30	29.165	ARM01	5
04/01/2014	18:00	29.065	ARM01	5
04/01/2014	18:30	29.04	ARM01	5
04/01/2014	19:00	28.891	ARM01	5
04/01/2014	19:30	28.941	ARM01	5
04/01/2014	20:00	29.065	ARM01	5
04/01/2014	20:30	29.09	ARM01	5
04/01/2014	21:00	29.115	ARM01	5
04/01/2014	21:30	29.04	ARM01	5
04/01/2014	22:00	28.916	ARM01	5
04/01/2014	22:30	29.265	ARM01	5
04/01/2014	23:00	29.19	ARM01	5
04/01/2014	23:30	29.115	ARM01	5
05/01/2014	00:00	28.816	ARM01	5
05/01/2014	00:30	28.941	ARM01	5
05/01/2014	01:00	28.916	ARM01	5
05/01/2014	01:30	28.816	ARM01	5
05/01/2014	02:00	28.791	ARM01	5
05/01/2014	02:30	28.766	ARM01	5
05/01/2014	03:00	28.791	ARM01	5
05/01/2014	03:30	28.766	ARM01	5
05/01/2014	04:00	28.766	ARM01	5
05/01/2014	04:30	28.766	ARM01	5
05/01/2014	05:00	28.717	ARM01	5
05/01/2014	05:30	28.717	ARM01	5
05/01/2014	06:00	28.742	ARM01	5
05/01/2014	06:30	28.717	ARM01	5
05/01/2014	07:00	28.692	ARM01	5
05/01/2014	07:30	28.394	ARM01	5
05/01/2014	08:00	27.998	ARM01	5
05/01/2014	08:30	28.419	ARM01	5
05/01/2014	09:00	28.593	ARM01	5
05/01/2014	09:30	28.692	ARM01	5
05/01/2014	10:00	28.717	ARM01	5
05/01/2014	10:30	28.717	ARM01	5
05/01/2014	11:00	28.667	ARM01	5
05/01/2014	11:30	28.791	ARM01	5
05/01/2014	12:00	28.642	ARM01	5
05/01/2014	12:30	28.667	ARM01	5
05/01/2014	13:00	28.667	ARM01	5
05/01/2014	13:30	28.568	ARM01	5
05/01/2014	14:00	28.518	ARM01	5
05/01/2014	14:30	28.27	ARM01	5
05/01/2014	15:00	28.32	ARM01	5
05/01/2014	15:30	28.27	ARM01	5
05/01/2014	16:00	28.543	ARM01	5
05/01/2014	16:30	28.518	ARM01	5
05/01/2014	17:00	28.345	ARM01	5
05/01/2014	17:30	28.345	ARM01	5
05/01/2014	18:00	28.369	ARM01	5
05/01/2014	18:30	28.369	ARM01	5
05/01/2014	19:00	28.543	ARM01	5
05/01/2014	19:30	28.642	ARM01	5
05/01/2014	20:00	28.717	ARM01	5
05/01/2014	20:30	28.717	ARM01	5
05/01/2014	21:00	28.742	ARM01	5
05/01/2014	21:30	28.692	ARM01	5
05/01/2014	22:00	28.667	ARM01	5
05/01/2014	22:30	28.642	ARM01	5
05/01/2014	23:00	28.593	ARM01	5
05/01/2014	23:30	28.667	ARM01	5
06/01/2014	00:00	28.642	ARM01	5
06/01/2014	00:30	28.568	ARM01	5
06/01/2014	01:00	28.543	ARM01	5
06/01/2014	01:30	28.493	ARM01	5
06/01/2014	02:00	28.468	ARM01	5
06/01/2014	02:30	28.394	ARM01	5
06/01/2014	03:00	28.593	ARM01	5
06/01/2014	03:30	28.692	ARM01	5
06/01/2014	04:00	28.766	ARM01	5
06/01/2014	04:30	28.766	ARM01	5
06/01/2014	05:00	28.766	ARM01	5
06/01/2014	05:30	28.766	ARM01	5
06/01/2014	06:00	28.791	ARM01	5
06/01/2014	06:30	28.791	ARM01	5
06/01/2014	07:00	28.791	ARM01	5
06/01/2014	07:30	28.816	ARM01	5
06/01/2014	08:00	28.816	ARM01	5
06/01/2014	08:30	28.816	ARM01	5
06/01/2014	09:00	28.593	ARM01	5
06/01/2014	09:30	28.667	ARM01	5
06/01/2014	10:00	28.742	ARM01	5
06/01/2014	10:30	28.816	ARM01	5
06/01/2014	11:00	28.642	ARM01	5
06/01/2014	11:30	28.766	ARM01	5
06/01/2014	12:00	28.891	ARM01	5
06/01/2014	12:30	28.941	ARM01	5
06/01/2014	13:00	28.965	ARM01	5
06/01/2014	13:30	28.891	ARM01	5
06/01/2014	14:00	28.99	ARM01	5
06/01/2014	14:30	28.941	ARM01	5
06/01/2014	15:00	28.841	ARM01	5
06/01/2014	15:30	29.065	ARM01	5
06/01/2014	16:00	29.065	ARM01	5
06/01/2014	16:30	28.965	ARM01	5
06/01/2014	17:00	28.916	ARM01	5
06/01/2014	17:30	28.965	ARM01	5
06/01/2014	18:00	28.667	ARM01	5
06/01/2014	18:30	28.617	ARM01	5
06/01/2014	19:00	28.593	ARM01	5
06/01/2014	19:30	28.617	ARM01	5
06/01/2014	20:00	28.692	ARM01	5
06/01/2014	20:30	28.717	ARM01	5
06/01/2014	21:00	28.717	ARM01	5
06/01/2014	21:30	28.742	ARM01	5
06/01/2014	22:00	28.742	ARM01	5
06/01/2014	22:30	28.717	ARM01	5
06/01/2014	23:00	28.742	ARM01	5
06/01/2014	23:30	28.617	ARM01	5
07/01/2014	00:00	28.617	ARM01	5
07/01/2014	00:30	28.617	ARM01	5
07/01/2014	01:00	28.493	ARM01	5
07/01/2014	01:30	28.468	ARM01	5
07/01/2014	02:00	28.468	ARM01	5
07/01/2014	02:30	28.444	ARM01	5
07/01/2014	03:00	28.419	ARM01	5
07/01/2014	03:30	28.394	ARM01	5
07/01/2014	04:00	28.32	ARM01	5
07/01/2014	04:30	28.345	ARM01	5
07/01/2014	05:00	28.419	ARM01	5
07/01/2014	05:30	28.394	ARM01	5
07/01/2014	06:00	28.345	ARM01	5
07/01/2014	06:30	28.468	ARM01	5
07/01/2014	07:00	28.543	ARM01	5
07/01/2014	07:30	28.593	ARM01	5
07/01/2014	08:00	28.617	ARM01	5
07/01/2014	08:30	28.642	ARM01	5
07/01/2014	09:00	28.642	ARM01	5
07/01/2014	09:30	28.642	ARM01	5
07/01/2014	10:00	28.692	ARM01	5
07/01/2014	10:30	28.717	ARM01	5
07/01/2014	11:00	28.717	ARM01	5
07/01/2014	11:30	28.766	ARM01	5
07/01/2014	12:00	28.766	ARM01	5
07/01/2014	12:30	28.766	ARM01	5
07/01/2014	13:00	28.791	ARM01	5
07/01/2014	13:30	28.841	ARM01	5
07/01/2014	14:00	28.891	ARM01	5
07/01/2014	14:30	28.965	ARM01	5
07/01/2014	15:00	28.866	ARM01	5
07/01/2014	15:30	28.791	ARM01	5
07/01/2014	16:00	28.866	ARM01	5
07/01/2014	16:30	28.965	ARM01	5
07/01/2014	17:00	28.816	ARM01	5
07/01/2014	17:30	28.866	ARM01	5
07/01/2014	18:00	28.841	ARM01	5
07/01/2014	18:30	28.742	ARM01	5
07/01/2014	19:00	28.717	ARM01	5
07/01/2014	19:30	28.667	ARM01	5
07/01/2014	20:00	28.667	ARM01	5
07/01/2014	20:30	28.667	ARM01	5
07/01/2014	21:00	28.667	ARM01	5
07/01/2014	21:30	28.692	ARM01	5
07/01/2014	22:00	28.717	ARM01	5
07/01/2014	22:30	28.742	ARM01	5
07/01/2014	23:00	28.742	ARM01	5
07/01/2014	23:30	28.717	ARM01	5
08/01/2014	00:00	28.692	ARM01	5
08/01/2014	00:30	28.568	ARM01	5
08/01/2014	01:00	28.642	ARM01	5
08/01/2014	01:30	28.518	ARM01	5
08/01/2014	02:00	28.493	ARM01	5
08/01/2014	02:30	28.468	ARM01	5
08/01/2014	03:00	28.419	ARM01	5
08/01/2014	03:30	28.394	ARM01	5
08/01/2014	04:00	28.593	ARM01	5
08/01/2014	04:30	28.593	ARM01	5
08/01/2014	05:00	28.493	ARM01	5
08/01/2014	05:30	28.593	ARM01	5
08/01/2014	06:00	28.568	ARM01	5
08/01/2014	06:30	28.518	ARM01	5
08/01/2014	07:00	28.518	ARM01	5
08/01/2014	07:30	28.518	ARM01	5
08/01/2014	08:00	28.642	ARM01	5
08/01/2014	08:30	28.667	ARM01	5
08/01/2014	09:00	28.717	ARM01	5
08/01/2014	09:30	28.717	ARM01	5
08/01/2014	10:00	28.692	ARM01	5
08/01/2014	10:30	28.617	ARM01	5
08/01/2014	11:00	28.692	ARM01	5
08/01/2014	11:30	28.766	ARM01	5
08/01/2014	12:00	28.816	ARM01	5
08/01/2014	12:30	28.816	ARM01	5
08/01/2014	13:00	28.841	ARM01	5
08/01/2014	13:30	28.866	ARM01	5
08/01/2014	14:00	28.916	ARM01	5
08/01/2014	14:30	28.916	ARM01	5
08/01/2014	15:00	28.941	ARM01	5
08/01/2014	15:30	28.965	ARM01	5
08/01/2014	16:00	28.941	ARM01	5
08/01/2014	16:30	29.115	ARM01	5
08/01/2014	17:00	29.09	ARM01	5
08/01/2014	17:30	28.99	ARM01	5
08/01/2014	18:00	28.916	ARM01	5
08/01/2014	18:30	28.816	ARM01	5
08/01/2014	19:00	28.841	ARM01	5
08/01/2014	19:30	28.866	ARM01	5
08/01/2014	20:00	28.816	ARM01	5
08/01/2014	20:30	28.742	ARM01	5
08/01/2014	21:00	28.692	ARM01	5
08/01/2014	21:30	28.468	ARM01	5
08/01/2014	22:00	28.667	ARM01	5
08/01/2014	22:30	28.667	ARM01	5
08/01/2014	23:00	28.692	ARM01	5
08/01/2014	23:30	28.742	ARM01	5
09/01/2014	00:00	28.667	ARM01	5
09/01/2014	00:30	28.667	ARM01	5
09/01/2014	01:00	28.642	ARM01	5
09/01/2014	01:30	28.667	ARM01	5
09/01/2014	02:00	28.692	ARM01	5
09/01/2014	02:30	28.692	ARM01	5
09/01/2014	03:00	28.642	ARM01	5
09/01/2014	03:30	28.667	ARM01	5
09/01/2014	04:00	28.692	ARM01	5
09/01/2014	04:30	28.642	ARM01	5
09/01/2014	05:00	28.543	ARM01	5
09/01/2014	05:30	28.493	ARM01	5
09/01/2014	06:00	28.518	ARM01	5
09/01/2014	06:30	28.394	ARM01	5
09/01/2014	07:00	28.394	ARM01	5
09/01/2014	07:30	28.444	ARM01	5
09/01/2014	08:00	28.444	ARM01	5
09/01/2014	08:30	28.444	ARM01	5
09/01/2014	09:00	28.369	ARM01	5
09/01/2014	09:30	28.369	ARM01	5
09/01/2014	10:00	28.345	ARM01	5
09/01/2014	10:30	28.32	ARM01	5
09/01/2014	11:00	28.394	ARM01	5
09/01/2014	11:30	28.394	ARM01	5
09/01/2014	12:00	28.468	ARM01	5
09/01/2014	12:30	28.468	ARM01	5
09/01/2014	13:00	28.518	ARM01	5
09/01/2014	13:30	28.593	ARM01	5
09/01/2014	14:00	28.568	ARM01	5
09/01/2014	14:30	28.617	ARM01	5
09/01/2014	15:00	28.667	ARM01	5
09/01/2014	15:30	28.717	ARM01	5
09/01/2014	16:00	28.617	ARM01	5
09/01/2014	16:30	28.642	ARM01	5
09/01/2014	17:00	28.593	ARM01	5
09/01/2014	17:30	28.568	ARM01	5
09/01/2014	18:00	28.667	ARM01	5
09/01/2014	18:30	28.617	ARM01	5
09/01/2014	19:00	28.568	ARM01	5
09/01/2014	19:30	28.493	ARM01	5
09/01/2014	20:00	28.568	ARM01	5
09/01/2014	20:30	28.518	ARM01	5
09/01/2014	21:00	28.419	ARM01	5
09/01/2014	21:30	28.369	ARM01	5
09/01/2014	22:00	28.345	ARM01	5
09/01/2014	22:30	28.32	ARM01	5
09/01/2014	23:00	28.295	ARM01	5
09/01/2014	23:30	28.295	ARM01	5
10/01/2014	00:00	28.295	ARM01	5
10/01/2014	00:30	28.345	ARM01	5
10/01/2014	01:00	28.345	ARM01	5
10/01/2014	01:30	28.369	ARM01	5
10/01/2014	02:00	28.369	ARM01	5
10/01/2014	02:30	28.295	ARM01	5
10/01/2014	03:00	28.171	ARM01	5
10/01/2014	03:30	28.27	ARM01	5
10/01/2014	04:00	28.369	ARM01	5
10/01/2014	04:30	28.27	ARM01	5
10/01/2014	05:00	28.196	ARM01	5
10/01/2014	05:30	28.147	ARM01	5
10/01/2014	06:00	28.171	ARM01	5
10/01/2014	06:30	28.122	ARM01	5
10/01/2014	07:00	28.147	ARM01	5
10/01/2014	07:30	28.147	ARM01	5
10/01/2014	08:00	28.196	ARM01	5
10/01/2014	08:30	28.27	ARM01	5
10/01/2014	09:00	28.369	ARM01	5
10/01/2014	09:30	28.394	ARM01	5
10/01/2014	10:00	28.419	ARM01	5
10/01/2014	10:30	28.468	ARM01	5
10/01/2014	11:00	28.518	ARM01	5
10/01/2014	11:30	28.518	ARM01	5
10/01/2014	12:00	28.543	ARM01	5
10/01/2014	12:30	28.642	ARM01	5
10/01/2014	13:00	28.568	ARM01	5
10/01/2014	13:30	28.568	ARM01	5
10/01/2014	14:00	28.642	ARM01	5
10/01/2014	14:30	28.99	ARM01	5
10/01/2014	15:00	29.09	ARM01	5
10/01/2014	15:30	29.165	ARM01	5
10/01/2014	16:00	28.965	ARM01	5
10/01/2014	16:30	28.941	ARM01	5
10/01/2014	17:00	29.065	ARM01	5
10/01/2014	17:30	29.389	ARM01	5
10/01/2014	18:00	29.34	ARM01	5
10/01/2014	18:30	29.414	ARM01	5
10/01/2014	19:00	29.49	ARM01	5
10/01/2014	19:30	29.414	ARM01	5
10/01/2014	20:00	29.389	ARM01	5
10/01/2014	20:30	29.389	ARM01	5
10/01/2014	21:00	29.365	ARM01	5
10/01/2014	21:30	29.215	ARM01	5
10/01/2014	22:00	29.19	ARM01	5
10/01/2014	22:30	29.19	ARM01	5
10/01/2014	23:00	29.19	ARM01	5
10/01/2014	23:30	29.19	ARM01	5
11/01/2014	00:00	29.09	ARM01	5
11/01/2014	00:30	28.841	ARM01	5
11/01/2014	01:00	29.165	ARM01	5
11/01/2014	01:30	29.215	ARM01	5
11/01/2014	02:00	29.215	ARM01	5
11/01/2014	02:30	29.215	ARM01	5
11/01/2014	03:00	29.19	ARM01	5
11/01/2014	03:30	29.165	ARM01	5
11/01/2014	04:00	28.692	ARM01	5
11/01/2014	04:30	29.04	ARM01	5
11/01/2014	05:00	28.717	ARM01	5
11/01/2014	05:30	28.345	ARM01	5
11/01/2014	06:00	28.593	ARM01	5
11/01/2014	06:30	28.791	ARM01	5
11/01/2014	07:00	28.742	ARM01	5
11/01/2014	07:30	28.841	ARM01	5
11/01/2014	08:00	28.841	ARM01	5
11/01/2014	08:30	28.742	ARM01	5
11/01/2014	09:00	28.941	ARM01	5
11/01/2014	09:30	28.617	ARM01	5
11/01/2014	10:00	28.617	ARM01	5
11/01/2014	10:30	28.941	ARM01	5
11/01/2014	11:00	28.866	ARM01	5
11/01/2014	11:30	28.916	ARM01	5
11/01/2014	12:00	28.369	ARM01	5
11/01/2014	12:30	28.122	ARM01	5
11/01/2014	13:00	28.468	ARM01	5
11/01/2014	13:30	28.816	ARM01	5
11/01/2014	14:00	28.692	ARM01	5
11/01/2014	14:30	28.147	ARM01	5
11/01/2014	15:00	27.998	ARM01	5
11/01/2014	15:30	27.924	ARM01	5
11/01/2014	16:00	27.998	ARM01	5
11/01/2014	16:30	27.899	ARM01	5
11/01/2014	17:00	27.801	ARM01	5
11/01/2014	17:30	27.974	ARM01	5
11/01/2014	18:00	27.702	ARM01	5
11/01/2014	18:30	27.505	ARM01	5
11/01/2014	19:00	27.087	ARM01	5
11/01/2014	19:30	27.014	ARM01	5
11/01/2014	20:00	27.112	ARM01	5
11/01/2014	20:30	26.989	ARM01	5
11/01/2014	21:00	26.744	ARM01	5
11/01/2014	21:30	25.987	ARM01	5
11/01/2014	22:00	26.5	ARM01	5
11/01/2014	22:30	26.5	ARM01	5
11/01/2014	23:00	26.5	ARM01	5
11/01/2014	23:30	26.426	ARM01	5
12/01/2014	00:00	26.402	ARM01	5
12/01/2014	00:30	26.256	ARM01	5
12/01/2014	01:00	26.012	ARM01	5
12/01/2014	01:30	25.817	ARM01	5
12/01/2014	02:00	25.744	ARM01	5
12/01/2014	02:30	26.231	ARM01	5
12/01/2014	03:00	27.53	ARM01	5
12/01/2014	03:30	28.568	ARM01	5
12/01/2014	04:00	28.642	ARM01	5
12/01/2014	04:30	28.642	ARM01	5
12/01/2014	05:00	28.717	ARM01	5
12/01/2014	05:30	28.444	ARM01	5
12/01/2014	06:00	27.481	ARM01	5
12/01/2014	06:30	26.891	ARM01	5
12/01/2014	07:00	26.94	ARM01	5
12/01/2014	07:30	27.751	ARM01	5
12/01/2014	08:00	27.308	ARM01	5
12/01/2014	08:30	27.456	ARM01	5
12/01/2014	09:00	27.875	ARM01	5
12/01/2014	09:30	28.097	ARM01	5
12/01/2014	10:00	28.345	ARM01	5
12/01/2014	10:30	28.369	ARM01	5
12/01/2014	11:00	28.444	ARM01	5
12/01/2014	11:30	28.444	ARM01	5
12/01/2014	12:00	28.369	ARM01	5
12/01/2014	12:30	28.468	ARM01	5
12/01/2014	13:00	28.493	ARM01	5
12/01/2014	13:30	28.617	ARM01	5
12/01/2014	14:00	28.568	ARM01	5
12/01/2014	14:30	28.568	ARM01	5
12/01/2014	15:00	28.493	ARM01	5
12/01/2014	15:30	28.245	ARM01	5
12/01/2014	16:00	28.419	ARM01	5
12/01/2014	16:30	28.493	ARM01	5
12/01/2014	17:00	28.493	ARM01	5
12/01/2014	17:30	28.468	ARM01	5
12/01/2014	18:00	28.444	ARM01	5
12/01/2014	18:30	28.419	ARM01	5
12/01/2014	19:00	28.245	ARM01	5
12/01/2014	19:30	28.518	ARM01	5
12/01/2014	20:00	28.369	ARM01	5
12/01/2014	20:30	28.221	ARM01	5
12/01/2014	21:00	28.295	ARM01	5
12/01/2014	21:30	28.369	ARM01	5
12/01/2014	22:00	28.419	ARM01	5
12/01/2014	22:30	28.444	ARM01	5
12/01/2014	23:00	28.444	ARM01	5
12/01/2014	23:30	28.444	ARM01	5
13/01/2014	00:00	28.32	ARM01	5
13/01/2014	00:30	27.85	ARM01	5
13/01/2014	01:00	28.147	ARM01	5
13/01/2014	01:30	28.147	ARM01	5
13/01/2014	02:00	28.147	ARM01	5
13/01/2014	02:30	28.32	ARM01	5
13/01/2014	03:00	28.295	ARM01	5
13/01/2014	03:30	28.295	ARM01	5
13/01/2014	04:00	28.245	ARM01	5
13/01/2014	04:30	28.221	ARM01	5
13/01/2014	05:00	28.221	ARM01	5
13/01/2014	05:30	28.196	ARM01	5
13/01/2014	06:00	28.171	ARM01	5
13/01/2014	06:30	28.147	ARM01	5
13/01/2014	07:00	28.048	ARM01	5
13/01/2014	07:30	27.21	ARM01	5
13/01/2014	08:00	27.53	ARM01	5
13/01/2014	08:30	27.604	ARM01	5
13/01/2014	09:00	27.653	ARM01	5
13/01/2014	09:30	27.702	ARM01	5
13/01/2014	10:00	27.801	ARM01	5
13/01/2014	10:30	27.801	ARM01	5
13/01/2014	11:00	27.875	ARM01	5
13/01/2014	11:30	27.974	ARM01	5
13/01/2014	12:00	28.295	ARM01	5
13/01/2014	12:30	28.419	ARM01	5
13/01/2014	13:00	28.27	ARM01	5
13/01/2014	13:30	28.147	ARM01	5
13/01/2014	14:00	28.171	ARM01	5
13/01/2014	14:30	28.245	ARM01	5
13/01/2014	15:00	28.196	ARM01	5
13/01/2014	15:30	28.27	ARM01	5
13/01/2014	16:00	28.493	ARM01	5
13/01/2014	16:30	28.394	ARM01	5
13/01/2014	17:00	28.345	ARM01	5
13/01/2014	17:30	28.692	ARM01	5
13/01/2014	18:00	28.444	ARM01	5
13/01/2014	18:30	27.949	ARM01	5
13/01/2014	19:00	28.097	ARM01	5
13/01/2014	19:30	28.171	ARM01	5
13/01/2014	20:00	28.295	ARM01	5
13/01/2014	20:30	28.295	ARM01	5
13/01/2014	21:00	28.221	ARM01	5
13/01/2014	21:30	28.245	ARM01	5
13/01/2014	22:00	28.245	ARM01	5
13/01/2014	22:30	28.27	ARM01	5
13/01/2014	23:00	28.32	ARM01	5
13/01/2014	23:30	28.468	ARM01	5
14/01/2014	00:00	28.394	ARM01	5
14/01/2014	00:30	28.419	ARM01	5
14/01/2014	01:00	28.369	ARM01	5
14/01/2014	01:30	28.419	ARM01	5
14/01/2014	02:00	28.419	ARM01	5
14/01/2014	02:30	28.419	ARM01	5
14/01/2014	03:00	28.419	ARM01	5
14/01/2014	03:30	28.394	ARM01	5
14/01/2014	04:00	28.369	ARM01	5
14/01/2014	04:30	28.345	ARM01	5
14/01/2014	05:00	28.369	ARM01	5
14/01/2014	05:30	28.394	ARM01	5
14/01/2014	06:00	28.419	ARM01	5
14/01/2014	06:30	28.345	ARM01	5
14/01/2014	07:00	28.221	ARM01	5
14/01/2014	07:30	27.801	ARM01	5
14/01/2014	08:00	27.751	ARM01	5
14/01/2014	08:30	27.628	ARM01	5
14/01/2014	09:00	27.751	ARM01	5
14/01/2014	09:30	28.097	ARM01	5
14/01/2014	10:00	28.27	ARM01	5
14/01/2014	10:30	28.394	ARM01	5
14/01/2014	11:00	28.543	ARM01	5
14/01/2014	11:30	28.369	ARM01	5
14/01/2014	12:00	28.394	ARM01	5
14/01/2014	12:30	28.419	ARM01	5
14/01/2014	13:00	28.593	ARM01	5
14/01/2014	13:30	28.493	ARM01	5
14/01/2014	14:00	28.468	ARM01	5
14/01/2014	14:30	28.493	ARM01	5
14/01/2014	15:00	28.444	ARM01	5
14/01/2014	15:30	28.518	ARM01	5
14/01/2014	16:00	28.493	ARM01	5
14/01/2014	16:30	28.543	ARM01	5
14/01/2014	17:00	28.518	ARM01	5
14/01/2014	17:30	28.369	ARM01	5
14/01/2014	18:00	28.295	ARM01	5
14/01/2014	18:30	28.27	ARM01	5
14/01/2014	19:00	28.345	ARM01	5
14/01/2014	19:30	28.468	ARM01	5
14/01/2014	20:00	28.593	ARM01	5
14/01/2014	20:30	28.419	ARM01	5
14/01/2014	21:00	28.345	ARM01	5
14/01/2014	21:30	28.32	ARM01	5
14/01/2014	22:00	28.32	ARM01	5
14/01/2014	22:30	28.295	ARM01	5
14/01/2014	23:00	28.32	ARM01	5
14/01/2014	23:30	28.32	ARM01	5
15/01/2014	00:00	28.295	ARM01	5
15/01/2014	00:30	28.295	ARM01	5
15/01/2014	01:00	28.27	ARM01	5
15/01/2014	01:30	28.221	ARM01	5
15/01/2014	02:00	28.221	ARM01	5
15/01/2014	02:30	28.221	ARM01	5
15/01/2014	03:00	28.221	ARM01	5
15/01/2014	03:30	28.196	ARM01	5
15/01/2014	04:00	28.196	ARM01	5
15/01/2014	04:30	28.171	ARM01	5
15/01/2014	05:00	28.122	ARM01	5
15/01/2014	05:30	28.171	ARM01	5
15/01/2014	06:00	28.171	ARM01	5
15/01/2014	06:30	28.072	ARM01	5
15/01/2014	07:00	27.924	ARM01	5
15/01/2014	07:30	27.899	ARM01	5
15/01/2014	08:00	27.899	ARM01	5
15/01/2014	08:30	27.875	ARM01	5
15/01/2014	09:00	27.751	ARM01	5
15/01/2014	09:30	27.653	ARM01	5
15/01/2014	10:00	27.579	ARM01	5
15/01/2014	10:30	27.702	ARM01	5
15/01/2014	11:00	27.751	ARM01	5
15/01/2014	11:30	27.875	ARM01	5
15/01/2014	12:00	28.023	ARM01	5
15/01/2014	12:30	28.196	ARM01	5
15/01/2014	13:00	28.345	ARM01	5
15/01/2014	13:30	28.394	ARM01	5
15/01/2014	14:00	28.444	ARM01	5
15/01/2014	14:30	28.493	ARM01	5
15/01/2014	15:00	28.543	ARM01	5
15/01/2014	15:30	28.568	ARM01	5
15/01/2014	16:00	28.543	ARM01	5
15/01/2014	16:30	28.493	ARM01	5
15/01/2014	17:00	28.493	ARM01	5
15/01/2014	17:30	28.444	ARM01	5
15/01/2014	18:00	28.444	ARM01	5
15/01/2014	18:30	28.419	ARM01	5
15/01/2014	19:00	28.419	ARM01	5
15/01/2014	19:30	28.468	ARM01	5
15/01/2014	20:00	28.493	ARM01	5
15/01/2014	20:30	28.617	ARM01	5
15/01/2014	21:00	28.617	ARM01	5
15/01/2014	21:30	28.617	ARM01	5
15/01/2014	22:00	28.518	ARM01	5
15/01/2014	22:30	28.444	ARM01	5
15/01/2014	23:00	28.444	ARM01	5
15/01/2014	23:30	28.444	ARM01	5
16/01/2014	00:00	28.345	ARM01	5
16/01/2014	00:30	28.369	ARM01	5
16/01/2014	01:00	28.097	ARM01	5
16/01/2014	01:30	28.048	ARM01	5
16/01/2014	02:00	28.221	ARM01	5
16/01/2014	02:30	28.221	ARM01	5
16/01/2014	03:00	28.27	ARM01	5
16/01/2014	03:30	28.295	ARM01	5
16/01/2014	04:00	28.295	ARM01	5
16/01/2014	04:30	28.32	ARM01	5
16/01/2014	05:00	28.295	ARM01	5
16/01/2014	05:30	28.27	ARM01	5
16/01/2014	06:00	28.27	ARM01	5
16/01/2014	06:30	28.245	ARM01	5
16/01/2014	07:00	28.245	ARM01	5
16/01/2014	07:30	28.221	ARM01	5
16/01/2014	08:00	28.023	ARM01	5
16/01/2014	08:30	27.974	ARM01	5
16/01/2014	09:00	27.727	ARM01	5
16/01/2014	09:30	27.554	ARM01	5
16/01/2014	10:00	27.899	ARM01	5
16/01/2014	10:30	28.171	ARM01	5
16/01/2014	11:00	28.147	ARM01	5
16/01/2014	11:30	28.345	ARM01	5
16/01/2014	12:00	28.369	ARM01	5
16/01/2014	12:30	28.369	ARM01	5
16/01/2014	13:00	28.345	ARM01	5
16/01/2014	13:30	28.394	ARM01	5
16/01/2014	14:00	28.444	ARM01	5
16/01/2014	14:30	28.493	ARM01	5
16/01/2014	15:00	28.468	ARM01	5
16/01/2014	15:30	28.394	ARM01	5
16/01/2014	16:00	28.32	ARM01	5
16/01/2014	16:30	28.245	ARM01	5
16/01/2014	17:00	28.122	ARM01	5
16/01/2014	17:30	28.072	ARM01	5
16/01/2014	18:00	28.072	ARM01	5
16/01/2014	18:30	28.072	ARM01	5
16/01/2014	19:00	28.097	ARM01	5
16/01/2014	19:30	28.221	ARM01	5
16/01/2014	20:00	28.27	ARM01	5
16/01/2014	20:30	28.27	ARM01	5
16/01/2014	21:00	28.32	ARM01	5
16/01/2014	21:30	28.32	ARM01	5
16/01/2014	22:00	28.32	ARM01	5
16/01/2014	22:30	28.32	ARM01	5
16/01/2014	23:00	28.196	ARM01	5
16/01/2014	23:30	28.221	ARM01	5
17/01/2014	00:00	28.444	ARM01	5
17/01/2014	00:30	28.394	ARM01	5
17/01/2014	01:00	28.27	ARM01	5
17/01/2014	01:30	28.32	ARM01	5
17/01/2014	02:00	28.221	ARM01	5
17/01/2014	02:30	28.221	ARM01	5
17/01/2014	03:00	28.245	ARM01	5
17/01/2014	03:30	28.221	ARM01	5
17/01/2014	04:00	28.196	ARM01	5
17/01/2014	04:30	28.147	ARM01	5
17/01/2014	05:00	28.147	ARM01	5
17/01/2014	05:30	28.023	ARM01	5
17/01/2014	06:00	27.998	ARM01	5
17/01/2014	06:30	27.875	ARM01	5
17/01/2014	07:00	27.801	ARM01	5
17/01/2014	07:30	27.825	ARM01	5
17/01/2014	08:00	27.825	ARM01	5
17/01/2014	08:30	27.85	ARM01	5
17/01/2014	09:00	27.875	ARM01	5
17/01/2014	09:30	27.875	ARM01	5
17/01/2014	10:00	27.751	ARM01	5
17/01/2014	10:30	27.825	ARM01	5
17/01/2014	11:00	27.85	ARM01	5
17/01/2014	11:30	27.801	ARM01	5
17/01/2014	12:00	28.023	ARM01	5
17/01/2014	12:30	27.899	ARM01	5
17/01/2014	13:00	27.727	ARM01	5
17/01/2014	13:30	28.023	ARM01	5
17/01/2014	14:00	28.147	ARM01	5
17/01/2014	14:30	28.369	ARM01	5
17/01/2014	15:00	28.32	ARM01	5
17/01/2014	15:30	28.369	ARM01	5
17/01/2014	16:00	28.419	ARM01	5
17/01/2014	16:30	28.345	ARM01	5
17/01/2014	17:00	28.171	ARM01	5
17/01/2014	17:30	27.998	ARM01	5
17/01/2014	18:00	27.998	ARM01	5
17/01/2014	18:30	27.949	ARM01	5
17/01/2014	19:00	28.097	ARM01	5
17/01/2014	19:30	28.196	ARM01	5
17/01/2014	20:00	28.122	ARM01	5
17/01/2014	20:30	28.072	ARM01	5
17/01/2014	21:00	28.072	ARM01	5
17/01/2014	21:30	28.072	ARM01	5
17/01/2014	22:00	28.097	ARM01	5
17/01/2014	22:30	28.171	ARM01	5
17/01/2014	23:00	28.245	ARM01	5
17/01/2014	23:30	28.221	ARM01	5
18/01/2014	00:00	28.245	ARM01	5
18/01/2014	00:30	28.245	ARM01	5
18/01/2014	01:00	28.171	ARM01	5
18/01/2014	01:30	28.122	ARM01	5
18/01/2014	02:00	28.097	ARM01	5
18/01/2014	02:30	28.097	ARM01	5
18/01/2014	03:00	28.097	ARM01	5
18/01/2014	03:30	28.122	ARM01	5
18/01/2014	04:00	28.147	ARM01	5
18/01/2014	04:30	28.147	ARM01	5
18/01/2014	05:00	28.147	ARM01	5
18/01/2014	05:30	28.147	ARM01	5
18/01/2014	06:00	28.147	ARM01	5
18/01/2014	06:30	28.072	ARM01	5
18/01/2014	07:00	28.048	ARM01	5
18/01/2014	07:30	28.048	ARM01	5
18/01/2014	08:00	28.048	ARM01	5
18/01/2014	08:30	28.072	ARM01	5
18/01/2014	09:00	28.097	ARM01	5
18/01/2014	09:30	28.122	ARM01	5
18/01/2014	10:00	28.171	ARM01	5
18/01/2014	10:30	28.171	ARM01	5
18/01/2014	11:00	28.27	ARM01	5
18/01/2014	11:30	28.295	ARM01	5
18/01/2014	12:00	28.32	ARM01	5
18/01/2014	12:30	28.345	ARM01	5
18/01/2014	13:00	28.369	ARM01	5
18/01/2014	13:30	28.394	ARM01	5
18/01/2014	14:00	28.444	ARM01	5
18/01/2014	14:30	28.468	ARM01	5
18/01/2014	15:00	28.394	ARM01	5
18/01/2014	15:30	28.369	ARM01	5
18/01/2014	16:00	28.295	ARM01	5
18/01/2014	16:30	28.32	ARM01	5
18/01/2014	17:00	28.394	ARM01	5
18/01/2014	17:30	28.245	ARM01	5
18/01/2014	18:00	28.27	ARM01	5
18/01/2014	18:30	28.196	ARM01	5
18/01/2014	19:00	28.171	ARM01	5
18/01/2014	19:30	28.147	ARM01	5
18/01/2014	20:00	28.171	ARM01	5
18/01/2014	20:30	28.196	ARM01	5
18/01/2014	21:00	28.369	ARM01	5
18/01/2014	21:30	28.419	ARM01	5
18/01/2014	22:00	28.444	ARM01	5
18/01/2014	22:30	28.742	ARM01	5
18/01/2014	23:00	28.766	ARM01	5
18/01/2014	23:30	28.766	ARM01	5
19/01/2014	00:00	28.692	ARM01	5
19/01/2014	00:30	28.692	ARM01	5
19/01/2014	01:00	28.642	ARM01	5
19/01/2014	01:30	28.394	ARM01	5
19/01/2014	02:00	28.444	ARM01	5
19/01/2014	02:30	28.617	ARM01	5
19/01/2014	03:00	28.593	ARM01	5
19/01/2014	03:30	28.568	ARM01	5
19/01/2014	04:00	28.518	ARM01	5
19/01/2014	04:30	28.518	ARM01	5
19/01/2014	05:00	28.493	ARM01	5
19/01/2014	05:30	28.468	ARM01	5
19/01/2014	06:00	28.468	ARM01	5
19/01/2014	06:30	28.444	ARM01	5
19/01/2014	07:00	28.419	ARM01	5
19/01/2014	07:30	28.419	ARM01	5
19/01/2014	08:00	28.419	ARM01	5
19/01/2014	08:30	28.444	ARM01	5
19/01/2014	09:00	28.444	ARM01	5
19/01/2014	09:30	28.468	ARM01	5
19/01/2014	10:00	28.493	ARM01	5
19/01/2014	10:30	28.568	ARM01	5
19/01/2014	11:00	28.444	ARM01	5
19/01/2014	11:30	28.493	ARM01	5
19/01/2014	12:00	28.543	ARM01	5
19/01/2014	12:30	28.543	ARM01	5
19/01/2014	13:00	28.568	ARM01	5
19/01/2014	13:30	28.543	ARM01	5
19/01/2014	14:00	28.593	ARM01	5
19/01/2014	14:30	28.593	ARM01	5
19/01/2014	15:00	28.593	ARM01	5
19/01/2014	15:30	28.568	ARM01	5
19/01/2014	16:00	28.568	ARM01	5
19/01/2014	16:30	28.543	ARM01	5
19/01/2014	17:00	28.518	ARM01	5
19/01/2014	17:30	28.593	ARM01	5
19/01/2014	18:00	28.617	ARM01	5
19/01/2014	18:30	28.642	ARM01	5
19/01/2014	19:00	28.642	ARM01	5
19/01/2014	19:30	28.667	ARM01	5
19/01/2014	20:00	28.667	ARM01	5
19/01/2014	20:30	28.642	ARM01	5
19/01/2014	21:00	28.642	ARM01	5
19/01/2014	21:30	28.642	ARM01	5
19/01/2014	22:00	28.568	ARM01	5
19/01/2014	22:30	28.568	ARM01	5
19/01/2014	23:00	28.617	ARM01	5
19/01/2014	23:30	28.642	ARM01	5
20/01/2014	00:00	28.642	ARM01	5
20/01/2014	00:30	28.642	ARM01	5
20/01/2014	01:00	28.642	ARM01	5
20/01/2014	01:30	28.593	ARM01	5
20/01/2014	02:00	28.568	ARM01	5
20/01/2014	02:30	28.568	ARM01	5
20/01/2014	03:00	28.617	ARM01	5
20/01/2014	03:30	28.543	ARM01	5
20/01/2014	04:00	28.518	ARM01	5
20/01/2014	04:30	28.518	ARM01	5
20/01/2014	05:00	28.493	ARM01	5
20/01/2014	05:30	28.493	ARM01	5
20/01/2014	06:00	28.468	ARM01	5
20/01/2014	06:30	28.444	ARM01	5
20/01/2014	07:00	28.419	ARM01	5
20/01/2014	07:30	28.444	ARM01	5
20/01/2014	08:00	28.419	ARM01	5
20/01/2014	08:30	28.468	ARM01	5
20/01/2014	09:00	28.493	ARM01	5
20/01/2014	09:30	28.518	ARM01	5
20/01/2014	10:00	28.543	ARM01	5
20/01/2014	10:30	28.543	ARM01	5
20/01/2014	11:00	28.518	ARM01	5
20/01/2014	11:30	28.543	ARM01	5
20/01/2014	12:00	28.568	ARM01	5
20/01/2014	12:30	28.593	ARM01	5
20/01/2014	13:00	28.617	ARM01	5
20/01/2014	13:30	28.642	ARM01	5
20/01/2014	14:00	28.568	ARM01	5
20/01/2014	14:30	28.568	ARM01	5
20/01/2014	15:00	28.617	ARM01	5
20/01/2014	15:30	28.965	ARM01	5
20/01/2014	16:00	28.791	ARM01	5
20/01/2014	16:30	28.667	ARM01	5
20/01/2014	17:00	28.617	ARM01	5
20/01/2014	17:30	28.667	ARM01	5
20/01/2014	18:00	28.642	ARM01	5
20/01/2014	18:30	28.642	ARM01	5
20/01/2014	19:00	28.617	ARM01	5
20/01/2014	19:30	28.642	ARM01	5
20/01/2014	20:00	28.667	ARM01	5
20/01/2014	20:30	28.766	ARM01	5
20/01/2014	21:00	28.717	ARM01	5
20/01/2014	21:30	28.717	ARM01	5
20/01/2014	22:00	28.568	ARM01	5
20/01/2014	22:30	28.444	ARM01	5
20/01/2014	23:00	28.593	ARM01	5
20/01/2014	23:30	28.593	ARM01	5
21/01/2014	00:00	28.468	ARM01	5
21/01/2014	00:30	28.518	ARM01	5
21/01/2014	01:00	28.568	ARM01	5
21/01/2014	01:30	28.493	ARM01	5
21/01/2014	02:00	28.468	ARM01	5
21/01/2014	02:30	28.617	ARM01	5
21/01/2014	03:00	28.617	ARM01	5
21/01/2014	03:30	28.568	ARM01	5
21/01/2014	04:00	28.543	ARM01	5
21/01/2014	04:30	28.518	ARM01	5
21/01/2014	05:00	28.518	ARM01	5
21/01/2014	05:30	28.493	ARM01	5
21/01/2014	06:00	28.493	ARM01	5
21/01/2014	06:30	28.493	ARM01	5
21/01/2014	07:00	28.468	ARM01	5
21/01/2014	07:30	28.468	ARM01	5
21/01/2014	08:00	28.468	ARM01	5
21/01/2014	08:30	28.493	ARM01	5
21/01/2014	09:00	28.493	ARM01	5
21/01/2014	09:30	28.493	ARM01	5
21/01/2014	10:00	28.493	ARM01	5
21/01/2014	10:30	28.32	ARM01	5
21/01/2014	11:00	28.295	ARM01	5
21/01/2014	11:30	28.295	ARM01	5
21/01/2014	12:00	28.369	ARM01	5
21/01/2014	12:30	28.642	ARM01	5
21/01/2014	13:00	28.667	ARM01	5
21/01/2014	13:30	28.617	ARM01	5
21/01/2014	14:00	28.617	ARM01	5
21/01/2014	14:30	28.568	ARM01	5
21/01/2014	15:00	28.543	ARM01	5
21/01/2014	15:30	28.568	ARM01	5
21/01/2014	16:00	28.568	ARM01	5
21/01/2014	16:30	28.518	ARM01	5
21/01/2014	17:00	28.568	ARM01	5
21/01/2014	17:30	28.617	ARM01	5
21/01/2014	18:00	28.444	ARM01	5
21/01/2014	18:30	28.493	ARM01	5
21/01/2014	19:00	28.468	ARM01	5
21/01/2014	19:30	28.493	ARM01	5
21/01/2014	20:00	28.518	ARM01	5
21/01/2014	20:30	28.568	ARM01	5
21/01/2014	21:00	28.617	ARM01	5
21/01/2014	21:30	28.518	ARM01	5
21/01/2014	22:00	28.617	ARM01	5
21/01/2014	22:30	28.593	ARM01	5
21/01/2014	23:00	28.468	ARM01	5
21/01/2014	23:30	28.444	ARM01	5
22/01/2014	00:00	28.468	ARM01	5
22/01/2014	00:30	28.493	ARM01	5
22/01/2014	01:00	28.518	ARM01	5
22/01/2014	01:30	28.543	ARM01	5
22/01/2014	02:00	28.493	ARM01	5
22/01/2014	02:30	28.468	ARM01	5
22/01/2014	03:00	28.419	ARM01	5
22/01/2014	03:30	28.369	ARM01	5
22/01/2014	04:00	28.444	ARM01	5
22/01/2014	04:30	28.518	ARM01	5
22/01/2014	05:00	28.518	ARM01	5
22/01/2014	05:30	28.493	ARM01	5
22/01/2014	06:00	28.518	ARM01	5
22/01/2014	06:30	28.468	ARM01	5
22/01/2014	07:00	28.394	ARM01	5
22/01/2014	07:30	28.419	ARM01	5
22/01/2014	08:00	28.468	ARM01	5
22/01/2014	08:30	28.468	ARM01	5
22/01/2014	09:00	28.493	ARM01	5
22/01/2014	09:30	28.543	ARM01	5
22/01/2014	10:00	28.568	ARM01	5
22/01/2014	10:30	28.593	ARM01	5
22/01/2014	11:00	28.617	ARM01	5
22/01/2014	11:30	28.593	ARM01	5
22/01/2014	12:00	28.593	ARM01	5
22/01/2014	12:30	28.692	ARM01	5
22/01/2014	13:00	28.841	ARM01	5
22/01/2014	13:30	28.717	ARM01	5
22/01/2014	14:00	28.791	ARM01	5
22/01/2014	14:30	28.841	ARM01	5
22/01/2014	15:00	28.841	ARM01	5
22/01/2014	15:30	28.866	ARM01	5
22/01/2014	16:00	28.916	ARM01	5
22/01/2014	16:30	28.965	ARM01	5
22/01/2014	17:00	29.015	ARM01	5
22/01/2014	17:30	29.065	ARM01	5
22/01/2014	18:00	29.09	ARM01	5
22/01/2014	18:30	28.791	ARM01	5
22/01/2014	19:00	29.115	ARM01	5
22/01/2014	19:30	29.115	ARM01	5
22/01/2014	20:00	28.766	ARM01	5
22/01/2014	20:30	28.667	ARM01	5
22/01/2014	21:00	28.518	ARM01	5
22/01/2014	21:30	27.924	ARM01	5
22/01/2014	22:00	27.85	ARM01	5
22/01/2014	22:30	27.628	ARM01	5
22/01/2014	23:00	27.875	ARM01	5
22/01/2014	23:30	28.568	ARM01	5
23/01/2014	00:00	28.444	ARM01	5
23/01/2014	00:30	28.692	ARM01	5
23/01/2014	01:00	28.419	ARM01	5
23/01/2014	01:30	28.617	ARM01	5
23/01/2014	02:00	28.097	ARM01	5
23/01/2014	02:30	28.568	ARM01	5
23/01/2014	03:00	28.617	ARM01	5
23/01/2014	03:30	28.642	ARM01	5
23/01/2014	04:00	28.593	ARM01	5
23/01/2014	04:30	28.493	ARM01	5
23/01/2014	05:00	28.543	ARM01	5
23/01/2014	05:30	28.593	ARM01	5
23/01/2014	06:00	28.642	ARM01	5
23/01/2014	06:30	28.667	ARM01	5
23/01/2014	07:00	28.692	ARM01	5
23/01/2014	07:30	28.717	ARM01	5
23/01/2014	08:00	28.717	ARM01	5
23/01/2014	08:30	28.742	ARM01	5
23/01/2014	09:00	28.766	ARM01	5
23/01/2014	09:30	28.791	ARM01	5
23/01/2014	10:00	28.816	ARM01	5
23/01/2014	10:30	28.841	ARM01	5
23/01/2014	11:00	28.841	ARM01	5
23/01/2014	11:30	28.766	ARM01	5
23/01/2014	12:00	28.568	ARM01	5
23/01/2014	12:30	28.866	ARM01	5
23/01/2014	13:00	28.916	ARM01	5
23/01/2014	13:30	28.891	ARM01	5
23/01/2014	14:00	28.866	ARM01	5
23/01/2014	14:30	28.965	ARM01	5
23/01/2014	15:00	29.015	ARM01	5
23/01/2014	15:30	28.891	ARM01	5
23/01/2014	16:00	29.015	ARM01	5
23/01/2014	16:30	29.215	ARM01	5
23/01/2014	17:00	29.315	ARM01	5
23/01/2014	17:30	29.414	ARM01	5
23/01/2014	18:00	29.165	ARM01	5
23/01/2014	18:30	29.115	ARM01	5
23/01/2014	19:00	29.09	ARM01	5
23/01/2014	19:30	29.215	ARM01	5
23/01/2014	20:00	29.215	ARM01	5
23/01/2014	20:30	29.24	ARM01	5
23/01/2014	21:00	29.389	ARM01	5
23/01/2014	21:30	29.439	ARM01	5
23/01/2014	22:00	29.389	ARM01	5
23/01/2014	22:30	29.29	ARM01	5
23/01/2014	23:00	29.09	ARM01	5
23/01/2014	23:30	28.941	ARM01	5
24/01/2014	00:00	28.816	ARM01	5
24/01/2014	00:30	28.866	ARM01	5
24/01/2014	01:00	28.171	ARM01	5
24/01/2014	01:30	28.32	ARM01	5
24/01/2014	02:00	28.617	ARM01	5
24/01/2014	02:30	28.717	ARM01	5
24/01/2014	03:00	28.245	ARM01	5
24/01/2014	03:30	28.048	ARM01	5
24/01/2014	04:00	27.431	ARM01	5
24/01/2014	04:30	27.751	ARM01	5
24/01/2014	05:00	27.136	ARM01	5
24/01/2014	05:30	27.751	ARM01	5
24/01/2014	06:00	27.825	ARM01	5
24/01/2014	06:30	27.974	ARM01	5
24/01/2014	07:00	28.642	ARM01	5
24/01/2014	07:30	28.841	ARM01	5
24/01/2014	08:00	28.941	ARM01	5
24/01/2014	08:30	28.916	ARM01	5
24/01/2014	09:00	28.891	ARM01	5
24/01/2014	09:30	28.617	ARM01	5
24/01/2014	10:00	28.196	ARM01	5
24/01/2014	10:30	28.667	ARM01	5
24/01/2014	11:00	28.791	ARM01	5
24/01/2014	11:30	28.766	ARM01	5
24/01/2014	12:00	28.791	ARM01	5
24/01/2014	12:30	28.444	ARM01	5
24/01/2014	13:00	27.899	ARM01	5
24/01/2014	13:30	27.801	ARM01	5
24/01/2014	14:00	27.899	ARM01	5
24/01/2014	14:30	28.221	ARM01	5
24/01/2014	15:00	28.593	ARM01	5
24/01/2014	15:30	28.493	ARM01	5
24/01/2014	16:00	28.369	ARM01	5
24/01/2014	16:30	28.32	ARM01	5
24/01/2014	17:00	27.875	ARM01	5
24/01/2014	17:30	28.444	ARM01	5
24/01/2014	18:00	28.27	ARM01	5
24/01/2014	18:30	27.825	ARM01	5
24/01/2014	19:00	28.32	ARM01	5
24/01/2014	19:30	28.419	ARM01	5
24/01/2014	20:00	28.493	ARM01	5
24/01/2014	20:30	28.468	ARM01	5
24/01/2014	21:00	28.493	ARM01	5
24/01/2014	21:30	28.419	ARM01	5
24/01/2014	22:00	27.924	ARM01	5
24/01/2014	22:30	28.245	ARM01	5
24/01/2014	23:00	28.171	ARM01	5
24/01/2014	23:30	28.171	ARM01	5
25/01/2014	00:00	28.122	ARM01	5
25/01/2014	00:30	28.221	ARM01	5
25/01/2014	01:00	28.196	ARM01	5
25/01/2014	01:30	28.196	ARM01	5
25/01/2014	02:00	28.196	ARM01	5
25/01/2014	02:30	28.196	ARM01	5
25/01/2014	03:00	28.171	ARM01	5
25/01/2014	03:30	28.147	ARM01	5
25/01/2014	04:00	28.171	ARM01	5
25/01/2014	04:30	28.171	ARM01	5
25/01/2014	05:00	28.072	ARM01	5
25/01/2014	05:30	27.998	ARM01	5
25/01/2014	06:00	28.072	ARM01	5
25/01/2014	06:30	28.072	ARM01	5
25/01/2014	07:00	28.072	ARM01	5
25/01/2014	07:30	28.072	ARM01	5
25/01/2014	08:00	28.072	ARM01	5
25/01/2014	08:30	28.048	ARM01	5
25/01/2014	09:00	28.048	ARM01	5
25/01/2014	09:30	28.023	ARM01	5
25/01/2014	10:00	28.023	ARM01	5
25/01/2014	10:30	28.023	ARM01	5
25/01/2014	11:00	28.048	ARM01	5
25/01/2014	11:30	28.072	ARM01	5
25/01/2014	12:00	28.122	ARM01	5
25/01/2014	12:30	28.072	ARM01	5
25/01/2014	13:00	28.048	ARM01	5
25/01/2014	13:30	28.097	ARM01	5
25/01/2014	14:00	28.097	ARM01	5
25/01/2014	14:30	28.048	ARM01	5
25/01/2014	15:00	28.072	ARM01	5
25/01/2014	15:30	28.072	ARM01	5
25/01/2014	16:00	28.072	ARM01	5
25/01/2014	16:30	28.072	ARM01	5
25/01/2014	17:00	28.048	ARM01	5
25/01/2014	17:30	28.048	ARM01	5
25/01/2014	18:00	28.072	ARM01	5
25/01/2014	18:30	28.072	ARM01	5
25/01/2014	19:00	28.072	ARM01	5
25/01/2014	19:30	28.072	ARM01	5
25/01/2014	20:00	28.097	ARM01	5
25/01/2014	20:30	28.097	ARM01	5
25/01/2014	21:00	28.072	ARM01	5
25/01/2014	21:30	28.097	ARM01	5
25/01/2014	22:00	28.097	ARM01	5
25/01/2014	22:30	28.097	ARM01	5
25/01/2014	23:00	27.85	ARM01	5
25/01/2014	23:30	28.023	ARM01	5
26/01/2014	00:00	28.023	ARM01	5
26/01/2014	00:30	27.974	ARM01	5
26/01/2014	01:00	27.998	ARM01	5
26/01/2014	01:30	28.023	ARM01	5
26/01/2014	02:00	27.924	ARM01	5
26/01/2014	02:30	27.825	ARM01	5
26/01/2014	03:00	27.875	ARM01	5
26/01/2014	03:30	27.924	ARM01	5
26/01/2014	04:00	27.875	ARM01	5
26/01/2014	04:30	27.801	ARM01	5
26/01/2014	05:00	27.825	ARM01	5
26/01/2014	05:30	27.825	ARM01	5
26/01/2014	06:00	27.776	ARM01	5
26/01/2014	06:30	27.949	ARM01	5
26/01/2014	07:00	27.924	ARM01	5
26/01/2014	07:30	27.924	ARM01	5
26/01/2014	08:00	27.949	ARM01	5
26/01/2014	08:30	27.949	ARM01	5
26/01/2014	09:00	27.949	ARM01	5
26/01/2014	09:30	27.949	ARM01	5
26/01/2014	10:00	27.924	ARM01	5
26/01/2014	10:30	27.924	ARM01	5
26/01/2014	11:00	27.924	ARM01	5
26/01/2014	11:30	27.899	ARM01	5
26/01/2014	12:00	27.825	ARM01	5
26/01/2014	12:30	27.825	ARM01	5
26/01/2014	13:00	27.751	ARM01	5
26/01/2014	13:30	27.801	ARM01	5
26/01/2014	14:00	27.776	ARM01	5
26/01/2014	14:30	27.702	ARM01	5
26/01/2014	15:00	27.751	ARM01	5
[truncated: 104,246 more rows]
